# Supplementary material for: Tetra­methyl anthracene-2,3,6,7-tetra­carboxyl­ate–tetra­methyl 9,10-dihydro-9,10-dioxoanthracene-2,3,6,7-tetra­carboxyl­ate (1/1)
Source: Acta Crystallogr Sect E Struct Rep Online. 2012 Jul 25;68(Pt 8):o2540–1. doi: 10.1107/S1600536812032424 (PMC3414986; doi:10.1107/S1600536812032424)
Supplement: Supplementary file 1 [file e-68-o2540-sup1.cif]

##############################################################################
#                                                                            #
# This CIF contains the data in a paper accepted for publication in          #
# Acta Crystallographica Section E. It conforms to the requirements of       #
# Notes for Authors for Acta Crystallographica Section E, and has been       #
# peer reviewed under the auspices of the IUCr Commission on Journals.       #
#                                                                            #
# Full details of the Crystallographic Information File format               #
# are given in the paper "The Crystallographic Information File (CIF):       #
# a New Standard Archive File for Crystallography" by S. R. Hall, F. H.      #
# Allen and I. D. Brown [Acta Cryst. (1991), A47, 655-685].                  #
#                                                                            #
# The current version of the core CIF dictionary is obtainable from          #
# ftp://ftp.iucr.org/pub/cif_core.dic.                                       #
#                                                                            #
# Software is freely available for graphical display of the structure(s)     #
# in this CIF. For information consult the CIF software page                 #
# http://www.iucr.org/resources/cif/software.                                #
#                                                                            #
# This file may be used for bona fide research purposes within the           #
# scientific community so long as proper attribution is given to the journal # 
# article from which it was obtained.                                        #
#                                                                            #
##############################################################################
data_global
_audit_creation_method     'WinGX routine CIF_UPDATE'
_audit_conform_dict_name     cif_core.dic
_audit_conform_dict_version     2.3
_journal_date_recd_electronic     2012-07-11
_journal_date_accepted     2012-07-16
_journal_name_full     'Acta Crystallographica, Section E'
_journal_year     2012
_journal_volume     68
_journal_issue      8
_journal_page_first     o2540
_journal_page_last     o2541
_journal_paper_category     QO
_journal_paper_doi     10.1107/S1600536812032424
_journal_coeditor_code     PV2569
_publ_contact_author_name     'Fronczek, Frank R.'
_publ_contact_author_address
;
Department of Chemistry
Louisiana State University
Baton Rouge
LA 70803-1804
USA
;
_publ_contact_author_email     ffroncz@lsu.edu
_publ_contact_author_fax     '225-578-3458'
_publ_contact_author_phone     '225-578-8270'
_publ_section_title
;
Tetramethyl anthracene-2,3,6,7-tetracarboxylate--tetramethyl
9,10-dihydro-9,10-dioxoanthracene-2,3,6,7-tetracarboxylate (1/1)
;
_publ_section_title_footnote
;
 CAS 116896-77-6 and 113431-17-7.
;
loop_
    _publ_author_name
    _publ_author_footnote
    _publ_author_address
    'Drake, Brenton L.' .
;
Department of Chemistry
Louisiana State University
Baton Rouge
LA 70803-1804
USA
;
    'Morris, J. Larry' .
;
GEO Specialty Chemicals
WTC Process Technology Laboratory
Louisiana Business and Technology Center
8000 GSRI Avenue, Building 3100
Baton Rouge
LA 70820
USA
;
    'McLaughlin, Mark L.' .
;
Department of Chemistry
4202 E. Fowler Avenue, CHE 205
University of South Florida
Tampa
Florida 33620
USA
;
    'Fronczek, Frank R.' .
;
Department of Chemistry
Louisiana State University
Baton Rouge
LA 70803-1804
USA
;
    'Watkins, Steven F.' .
;
Department of Chemistry
Louisiana State University
Baton Rouge
LA 70803-1804
USA
;
data_I
_audit_creation_method     'WinGX routine CIF_UPDATE'
_chemical_name_systematic
;
Tetramethyl anthracene-2,3,6,7-tetracarboxylate--
tetramethyl 9,10-dihydro-9,10-dioxoanthracene-2,3,6,7-tetracarboxylate (1/1)
;
_chemical_formula_moiety     'C22 H16 O10, C22 H18 O8'
_chemical_formula_sum     'C44 H34 O18'
_chemical_formula_iupac     'C22 H16 O10, C22 H18 O8'
_chemical_formula_weight     850.71
_chemical_melting_point     ?
_symmetry_cell_setting     triclinic
_symmetry_space_group_name_H-M     'P -1'
_symmetry_space_group_name_Hall     '-P 1'
loop_
    _symmetry_equiv_pos_as_xyz
    'x, y, z'
    '-x, -y, -z'
_cell_length_a     8.2110(3)
_cell_length_b     9.5965(3)
_cell_length_c     12.0886(5)
_cell_angle_alpha     86.281(2)
_cell_angle_beta     81.514(2)
_cell_angle_gamma     81.705(2)
_cell_volume     931.34(6)
_cell_formula_units_Z     1
_cell_measurement_reflns_used     6290
_cell_measurement_theta_min     2.546
_cell_measurement_theta_max     33.142
_cell_measurement_temperature     90.0(5)
_cell_measurement_pressure     101.3
_exptl_crystal_description     plate
_exptl_crystal_colour     yellow
_exptl_crystal_size_max     0.40
_exptl_crystal_size_mid     0.24
_exptl_crystal_size_min     0.14
_exptl_crystal_density_diffrn     1.517
_exptl_crystal_density_method     'not measured'
_exptl_crystal_F_000     442
_exptl_absorpt_coefficient_mu     0.119
_exptl_absorpt_correction_type     multi-scan
_exptl_absorpt_process_details     '(SCALEPACK; Otwinowski & Minor, 1997)'
_exptl_absorpt_correction_T_min     0.9538
_exptl_absorpt_correction_T_max     0.9835
_diffrn_ambient_temperature     90.0(5)
_diffrn_radiation_type     MoK\a
_diffrn_radiation_wavelength     0.71073
_diffrn_radiation_source     'sealed tube'
_diffrn_radiation_monochromator     'horizonally mounted graphite crystal'
_diffrn_measurement_device_type     'Nonius KappaCCD'
_diffrn_measurement_device     '95mm CCD camera on \k-goniostat'
_diffrn_measurement_method     'CCD rotation images, thick slices'
_diffrn_detector_area_resol_mean     9
_diffrn_reflns_number     12654
_diffrn_reflns_av_R_equivalents     0.0302
_diffrn_reflns_theta_min     2.68
_diffrn_reflns_theta_max     33.12
_diffrn_reflns_theta_full     25
_diffrn_measured_fraction_theta_max     0.994
_diffrn_measured_fraction_theta_full     0.999
_diffrn_reflns_limit_h_min     -11
_diffrn_reflns_limit_h_max     12
_diffrn_reflns_limit_k_min     -14
_diffrn_reflns_limit_k_max     14
_diffrn_reflns_limit_l_min     -18
_diffrn_reflns_limit_l_max     18
_reflns_number_total     7048
_reflns_number_gt     4579
_reflns_threshold_expression     I>2\s(I)
_refine_ls_structure_factor_coef     Fsqd
_refine_ls_matrix_type     full
_refine_ls_R_factor_gt     0.0519
_refine_ls_wR_factor_ref     0.1538
_refine_ls_goodness_of_fit_ref     1.03
_refine_ls_restrained_S_all     1.03
_refine_ls_number_reflns     7048
_refine_ls_number_parameters     326
_refine_ls_number_restraints     0
_refine_ls_number_constraints     3
_refine_ls_hydrogen_treatment     constr
_refine_ls_weighting_scheme     calc
_refine_ls_weighting_details
                 'calc w=1/[\s^2^(Fo^2^)+(0.0865P)^2^] where P=(Fo^2^+2Fc^2^)/3'
_atom_sites_solution_hydrogens     geom
_atom_sites_solution_primary     direct
_atom_sites_solution_secondary     difmap
_refine_ls_shift/su_max     0.001
_refine_diff_density_max     0.453
_refine_diff_density_min     -0.303
_refine_ls_extinction_method     none
loop_
    _atom_type_symbol
    _atom_type_description
    _atom_type_scat_dispersion_real
    _atom_type_scat_dispersion_imag
    _atom_type_scat_source
    C C 0.0033 0.0016 'International Tables Vol C Tables 4.2.6.8 and 6.1.1.4'
    H H 0 0 'International Tables Vol C Tables 4.2.6.8 and 6.1.1.4'
    O O 0.0106 0.006 'International Tables Vol C Tables 4.2.6.8 and 6.1.1.4'
_computing_data_collection     'COLLECT (Nonius, 2000)'
_computing_cell_refinement     'SCALEPACK (Otwinowski & Minor, 1997)'
_computing_data_reduction     'DENZO and SCALEPACK (Otwinowski & Minor, 1997)'
_computing_structure_solution     'SHELXS97 (Sheldrick, 2008)'
_computing_structure_refinement     'SHELXL97 (Sheldrick, 2008)'
_computing_molecular_graphics     'ORTEP-3 for Windows (Farrugia, 1997)'
_computing_publication_material     'WinGX (Farrugia, 1999)'
loop_
    _atom_site_type_symbol
    _atom_site_label
    _atom_site_fract_x
    _atom_site_fract_y
    _atom_site_fract_z
    _atom_site_U_iso_or_equiv
    _atom_site_adp_type
    _atom_site_calc_flag
    _atom_site_refinement_flags
    _atom_site_occupancy
    _atom_site_disorder_assembly
    _atom_site_disorder_group
    C C1 0.17551(13) -0.04598(11) 0.45522(9) 0.0160(2) Uani d . 1 . .
    C C2 0.03630(13) -0.08672(11) 0.40307(9) 0.0146(2) Uani d . 1 B .
    C C3 0.07556(13) -0.17164(11) 0.31043(9) 0.0165(2) Uani d . 1 . .
    H H3 0.1885 -0.198 0.28 0.02 Uiso calc R 1 . .
    C C4 -0.05059(14) -0.21760(12) 0.26265(10) 0.0185(2) Uani d . 1 A .
    C C5 -0.21709(14) -0.17679(13) 0.30674(11) 0.0231(3) Uani d . 1 . .
    C C6 -0.25640(14) -0.08911(13) 0.39726(11) 0.0228(3) Uani d . 1 B .
    H H6 -0.3694 -0.0592 0.4256 0.027 Uiso calc R 1 . .
    C C7 -0.12956(13) -0.04518(11) 0.44636(9) 0.0160(2) Uani d . 1 . .
    C C8 -0.00953(15) -0.31246(14) 0.16572(11) 0.0256(3) Uani d . 1 . .
    O O2A -0.1090(3) -0.3944(3) 0.1466(2) 0.0274(4) Uani d P 0.510(3) A 1
    O O2B -0.1136(3) -0.3369(3) 0.1098(2) 0.0274(4) Uani d P 0.490(3) A 2
    C C9 0.20164(16) -0.42773(13) 0.03751(11) 0.0258(3) Uani d . 1 . .
    H H9A 0.1959 -0.5242 0.0682 0.039 Uiso calc R 1 A .
    H H9B 0.316 -0.4188 0.0039 0.039 Uiso calc R 1 . .
    H H9C 0.1277 -0.4063 -0.0198 0.039 Uiso calc R 1 . .
    C C10A -0.3594(5) -0.2057(4) 0.2470(3) 0.0179(7) Uani d P 0.490(3) B 3
    O O4A -0.4377(3) -0.1268(3) 0.18701(17) 0.0208(5) Uani d P 0.490(3) B 3
    O O5A -0.3849(4) -0.3372(3) 0.2787(3) 0.0264(5) Uani d P 0.490(3) B 3
    C C11A -0.4895(4) -0.3982(3) 0.2144(3) 0.0336(8) Uani d P 0.490(3) B 3
    H H11A -0.6012 -0.3958 0.2568 0.05 Uiso calc PR 0.490(3) B 3
    H H11B -0.4424 -0.496 0.1996 0.05 Uiso calc PR 0.490(3) B 3
    H H11C -0.496 -0.344 0.1433 0.05 Uiso calc PR 0.490(3) B 3
    C C10B -0.3558(5) -0.2516(4) 0.2748(4) 0.0188(7) Uani d P 0.510(3) B 4
    O O4B -0.4236(3) -0.3413(3) 0.3294(2) 0.0263(5) Uani d P 0.510(3) B 4
    O O5B -0.3920(3) -0.1937(3) 0.17661(18) 0.0219(5) Uani d P 0.510(3) B 4
    C C11B -0.4997(3) -0.2659(3) 0.1233(2) 0.0274(6) Uani d P 0.510(3) B 4
    H H11D -0.5511 -0.3327 0.1774 0.041 Uiso calc PR 0.510(3) B 4
    H H11E -0.4345 -0.317 0.0602 0.041 Uiso calc PR 0.510(3) B 4
    H H11F -0.5866 -0.197 0.0959 0.041 Uiso calc PR 0.510(3) B 4
    O O1 0.31995(10) -0.08674(9) 0.41989(8) 0.0246(2) Uani d . 1 . .
    O O3 0.15036(10) -0.32984(9) 0.12660(7) 0.02195(19) Uani d . 1 A .
    C C12 -0.16785(13) 0.04142(11) 0.04459(9) 0.0160(2) Uani d . 1 . .
    H H12 -0.2806 0.0698 0.0743 0.019 Uiso calc R 1 . .
    C C13 -0.12949(13) -0.04723(11) -0.04583(9) 0.0151(2) Uani d . 1 . .
    C C14 -0.25614(13) -0.09921(12) -0.09405(10) 0.0178(2) Uani d . 1 . .
    H H14 -0.3693 -0.0725 -0.0644 0.021 Uiso calc R 1 . .
    C C15 -0.21832(13) -0.18678(12) -0.18222(9) 0.0163(2) Uani d . 1 . .
    C C16 -0.04783(13) -0.22772(11) -0.22822(9) 0.0147(2) Uani d . 1 . .
    C C17 0.07649(13) -0.17920(11) -0.18403(9) 0.0155(2) Uani d . 1 . .
    H H17 0.1889 -0.2062 -0.2154 0.019 Uiso calc R 1 . .
    C C18 0.04030(13) -0.08847(11) -0.09143(9) 0.0145(2) Uani d . 1 . .
    C C19 -0.36209(14) -0.23079(12) -0.22755(10) 0.0192(2) Uani d . 1 . .
    C C20 -0.46657(16) -0.28536(17) -0.38791(12) 0.0338(3) Uani d . 1 . .
    H H20A -0.4857 -0.3776 -0.3528 0.051 Uiso calc R 1 . .
    H H20B -0.4317 -0.2946 -0.4685 0.051 Uiso calc R 1 . .
    H H20C -0.5695 -0.2192 -0.3756 0.051 Uiso calc R 1 . .
    C C21 -0.00127(13) -0.33641(12) -0.31496(9) 0.0167(2) Uani d . 1 . .
    C C22 0.19237(15) -0.41180(12) -0.47134(10) 0.0221(2) Uani d . 1 . .
    H H22A 0.2222 -0.5027 -0.4325 0.033 Uiso calc R 1 . .
    H H22B 0.2911 -0.3838 -0.5185 0.033 Uiso calc R 1 . .
    H H22C 0.1069 -0.4203 -0.5183 0.033 Uiso calc R 1 . .
    O O6 -0.48764(10) -0.25750(10) -0.16986(8) 0.0285(2) Uani d . 1 . .
    O O7 -0.33807(10) -0.23321(10) -0.33907(7) 0.0266(2) Uani d . 1 . .
    O O8 -0.06719(12) -0.44073(9) -0.31555(8) 0.0276(2) Uani d . 1 . .
    O O9 0.12862(9) -0.30601(8) -0.38957(7) 0.01791(17) Uani d . 1 . .
loop_
    _atom_site_aniso_label
    _atom_site_aniso_U_11
    _atom_site_aniso_U_22
    _atom_site_aniso_U_33
    _atom_site_aniso_U_12
    _atom_site_aniso_U_13
    _atom_site_aniso_U_23
    C1 0.0173(5) 0.0168(5) 0.0150(5) -0.0030(4) -0.0027(4) -0.0062(4)
    C2 0.0171(5) 0.0146(5) 0.0131(5) -0.0021(4) -0.0038(4) -0.0047(4)
    C3 0.0179(5) 0.0170(5) 0.0150(5) 0.0007(4) -0.0041(4) -0.0058(4)
    C4 0.0210(5) 0.0191(5) 0.0164(5) -0.0013(4) -0.0041(4) -0.0086(4)
    C5 0.0193(5) 0.0290(6) 0.0238(6) -0.0032(4) -0.0061(4) -0.0145(5)
    C6 0.0173(5) 0.0296(6) 0.0235(6) -0.0025(4) -0.0039(4) -0.0153(5)
    C7 0.0178(5) 0.0155(5) 0.0157(5) -0.0017(4) -0.0032(4) -0.0069(4)
    C8 0.0228(6) 0.0311(6) 0.0244(6) 0.0008(5) -0.0061(5) -0.0164(5)
    O2A 0.0273(6) 0.0296(11) 0.0287(12) -0.0019(9) -0.0094(8) -0.0177(7)
    O2B 0.0273(6) 0.0296(11) 0.0287(12) -0.0019(9) -0.0094(8) -0.0177(7)
    C9 0.0321(6) 0.0267(6) 0.0190(6) -0.0009(5) -0.0019(5) -0.0130(5)
    C10A 0.0212(13) 0.0160(17) 0.018(2) -0.0030(14) -0.0031(13) -0.0074(12)
    O4A 0.0196(9) 0.0201(11) 0.0237(10) -0.0005(8) -0.0080(7) -0.0024(8)
    O5A 0.0400(15) 0.0175(10) 0.0285(14) -0.0119(9) -0.0197(12) 0.0009(10)
    C11A 0.0434(17) 0.0230(13) 0.0428(18) -0.0121(11) -0.0256(14) -0.0032(12)
    C10B 0.0191(12) 0.022(2) 0.0170(18) -0.0014(15) -0.0046(12) -0.0077(13)
    O4B 0.0326(11) 0.0298(11) 0.0209(12) -0.0155(8) -0.0054(10) -0.0043(10)
    O5B 0.0216(10) 0.0268(12) 0.0208(10) -0.0071(9) -0.0112(7) -0.0003(8)
    C11B 0.0249(12) 0.0382(14) 0.0236(13) -0.0110(10) -0.0096(10) -0.0052(10)
    O1 0.0178(4) 0.0311(5) 0.0257(5) -0.0031(3) -0.0004(3) -0.0152(4)
    O3 0.0260(4) 0.0240(4) 0.0168(4) -0.0049(3) 0.0000(3) -0.0115(3)
    C12 0.0122(5) 0.0204(5) 0.0159(5) -0.0019(4) -0.0008(4) -0.0067(4)
    C13 0.0145(5) 0.0173(5) 0.0140(5) -0.0025(4) -0.0014(4) -0.0053(4)
    C14 0.0144(5) 0.0226(5) 0.0174(5) -0.0038(4) -0.0014(4) -0.0076(4)
    C15 0.0156(5) 0.0192(5) 0.0153(5) -0.0047(4) -0.0016(4) -0.0051(4)
    C16 0.0172(5) 0.0152(5) 0.0120(5) -0.0029(4) -0.0009(4) -0.0039(4)
    C17 0.0146(5) 0.0178(5) 0.0140(5) -0.0019(4) -0.0008(4) -0.0046(4)
    C18 0.0146(5) 0.0167(5) 0.0129(5) -0.0028(4) -0.0016(4) -0.0046(4)
    C19 0.0170(5) 0.0224(5) 0.0196(6) -0.0032(4) -0.0029(4) -0.0098(4)
    C20 0.0235(6) 0.0548(9) 0.0280(7) -0.0077(6) -0.0098(5) -0.0189(6)
    C21 0.0187(5) 0.0183(5) 0.0137(5) -0.0024(4) -0.0030(4) -0.0041(4)
    C22 0.0260(6) 0.0225(5) 0.0171(6) -0.0007(4) 0.0006(4) -0.0104(4)
    O6 0.0196(4) 0.0419(5) 0.0265(5) -0.0119(4) 0.0014(3) -0.0144(4)
    O7 0.0222(4) 0.0437(5) 0.0180(4) -0.0107(4) -0.0054(3) -0.0107(4)
    O8 0.0393(5) 0.0219(4) 0.0228(5) -0.0140(4) 0.0054(4) -0.0093(3)
    O9 0.0181(4) 0.0202(4) 0.0160(4) -0.0039(3) 0.0007(3) -0.0089(3)
_geom_special_details
;
All e.s.d.'s (except the e.s.d. in the dihedral angle between two l.s. planes)
are estimated using the full covariance matrix. The cell e.s.d.'s are taken
into account individually in the estimation of e.s.d.'s in distances, angles
and torsion angles; correlations between e.s.d.'s in cell parameters are only
used when they are defined by crystal symmetry. An approximate (isotropic)
treatment of cell e.s.d.'s is used for estimating e.s.d.'s involving l.s.
planes.
;
loop_
    _geom_bond_atom_site_label_1
    _geom_bond_atom_site_label_2
    _geom_bond_site_symmetry_2
    _geom_bond_distance
    _geom_bond_publ_flag
    C1 O1 . 1.2166(13) ?
    C1 C2 . 1.4934(14) ?
    C1 C7 2_556 1.4935(14) ?
    C2 C7 . 1.3956(15) ?
    C2 C3 . 1.3994(14) ?
    C3 C4 . 1.3938(15) ?
    C3 H3 . 0.95 ?
    C4 C5 . 1.4015(16) ?
    C4 C8 . 1.4995(15) ?
    C5 C6 . 1.3951(16) ?
    C5 C10A . 1.527(4) ?
    C5 C10B . 1.537(4) ?
    C6 C7 . 1.3987(15) ?
    C6 H6 . 0.95 ?
    C7 C1 2_556 1.4935(14) ?
    C8 O2B . 1.221(3) ?
    C8 O2A . 1.267(3) ?
    C8 O3 . 1.3187(14) ?
    C9 O3 . 1.4501(13) ?
    C9 H9A . 0.98 ?
    C9 H9B . 0.98 ?
    C9 H9C . 0.98 ?
    C10A O4A . 1.199(4) ?
    C10A O5A . 1.331(4) ?
    O5A C11A . 1.444(3) ?
    C11A H11A . 0.98 ?
    C11A H11B . 0.98 ?
    C11A H11C . 0.98 ?
    C10B O4B . 1.201(4) ?
    C10B O5B . 1.333(4) ?
    O5B C11B . 1.442(3) ?
    C11B H11D . 0.98 ?
    C11B H11E . 0.98 ?
    C11B H11F . 0.98 ?
    C12 C13 . 1.3998(14) ?
    C12 C18 2 1.4021(14) ?
    C12 H12 . 0.95 ?
    C13 C14 . 1.4270(14) ?
    C13 C18 . 1.4305(15) ?
    C14 C15 . 1.3718(15) ?
    C14 H14 . 0.95 ?
    C15 C16 . 1.4364(15) ?
    C15 C19 . 1.4957(15) ?
    C16 C17 . 1.3691(14) ?
    C16 C21 . 1.4974(14) ?
    C17 C18 . 1.4329(14) ?
    C17 H17 . 0.95 ?
    C18 C12 2 1.4021(14) ?
    C19 O6 . 1.2064(14) ?
    C19 O7 . 1.3346(15) ?
    C20 O7 . 1.4446(13) ?
    C20 H20A . 0.98 ?
    C20 H20B . 0.98 ?
    C20 H20C . 0.98 ?
    C21 O8 . 1.2056(13) ?
    C21 O9 . 1.3445(13) ?
    C22 O9 . 1.4512(13) ?
    C22 H22A . 0.98 ?
    C22 H22B . 0.98 ?
    C22 H22C . 0.98 ?
loop_
    _geom_angle_atom_site_label_1
    _geom_angle_atom_site_label_2
    _geom_angle_atom_site_label_3
    _geom_angle_site_symmetry_1
    _geom_angle_site_symmetry_3
    _geom_angle
    _geom_angle_publ_flag
    O1 C1 C2 . . 121.43(9) ?
    O1 C1 C7 . 2_556 121.49(9) ?
    C2 C1 C7 . 2_556 117.08(9) ?
    C7 C2 C3 . . 120.05(9) ?
    C7 C2 C1 . . 121.57(9) ?
    C3 C2 C1 . . 118.37(9) ?
    C4 C3 C2 . . 120.16(10) ?
    C4 C3 H3 . . 119.9 ?
    C2 C3 H3 . . 119.9 ?
    C3 C4 C5 . . 119.74(10) ?
    C3 C4 C8 . . 120.53(10) ?
    C5 C4 C8 . . 119.72(10) ?
    C6 C5 C4 . . 120.10(10) ?
    C6 C5 C10A . . 117.66(17) ?
    C4 C5 C10A . . 121.49(17) ?
    C6 C5 C10B . . 117.84(17) ?
    C4 C5 C10B . . 120.72(16) ?
    C5 C6 C7 . . 120.05(10) ?
    C5 C6 H6 . . 120 ?
    C7 C6 H6 . . 120 ?
    C2 C7 C6 . . 119.86(10) ?
    C2 C7 C1 . 2_556 121.33(9) ?
    C6 C7 C1 . 2_556 118.81(9) ?
    O2B C8 O3 . . 121.61(16) ?
    O2A C8 O3 . . 123.52(14) ?
    O2B C8 C4 . . 122.73(15) ?
    O2A C8 C4 . . 121.19(15) ?
    O3 C8 C4 . . 112.55(9) ?
    O3 C9 H9A . . 109.5 ?
    O3 C9 H9B . . 109.5 ?
    H9A C9 H9B . . 109.5 ?
    O3 C9 H9C . . 109.5 ?
    H9A C9 H9C . . 109.5 ?
    H9B C9 H9C . . 109.5 ?
    O4A C10A O5A . . 126.1(4) ?
    O4A C10A C5 . . 128.3(3) ?
    O5A C10A C5 . . 105.6(3) ?
    C10A O5A C11A . . 115.2(3) ?
    O4B C10B O5B . . 126.2(3) ?
    O4B C10B C5 . . 126.9(3) ?
    O5B C10B C5 . . 106.9(3) ?
    C10B O5B C11B . . 115.1(2) ?
    C8 O3 C9 . . 115.83(9) ?
    C13 C12 C18 . 2 120.19(10) ?
    C13 C12 H12 . . 119.9 ?
    C18 C12 H12 2 . 119.9 ?
    C12 C13 C14 . . 121.62(9) ?
    C12 C13 C18 . . 119.87(9) ?
    C14 C13 C18 . . 118.51(9) ?
    C15 C14 C13 . . 121.55(10) ?
    C15 C14 H14 . . 119.2 ?
    C13 C14 H14 . . 119.2 ?
    C14 C15 C16 . . 119.90(9) ?
    C14 C15 C19 . . 116.52(10) ?
    C16 C15 C19 . . 123.55(9) ?
    C17 C16 C15 . . 119.93(9) ?
    C17 C16 C21 . . 118.53(9) ?
    C15 C16 C21 . . 121.13(9) ?
    C16 C17 C18 . . 121.24(10) ?
    C16 C17 H17 . . 119.4 ?
    C18 C17 H17 . . 119.4 ?
    C12 C18 C13 2 . 119.93(9) ?
    C12 C18 C17 2 . 121.20(10) ?
    C13 C18 C17 . . 118.86(9) ?
    O6 C19 O7 . . 123.75(10) ?
    O6 C19 C15 . . 123.71(11) ?
    O7 C19 C15 . . 112.51(10) ?
    O7 C20 H20A . . 109.5 ?
    O7 C20 H20B . . 109.5 ?
    H20A C20 H20B . . 109.5 ?
    O7 C20 H20C . . 109.5 ?
    H20A C20 H20C . . 109.5 ?
    H20B C20 H20C . . 109.5 ?
    O8 C21 O9 . . 124.17(10) ?
    O8 C21 C16 . . 124.51(10) ?
    O9 C21 C16 . . 111.26(9) ?
    O9 C22 H22A . . 109.5 ?
    O9 C22 H22B . . 109.5 ?
    H22A C22 H22B . . 109.5 ?
    O9 C22 H22C . . 109.5 ?
    H22A C22 H22C . . 109.5 ?
    H22B C22 H22C . . 109.5 ?
    C19 O7 C20 . . 115.38(10) ?
    C21 O9 C22 . . 115.34(8) ?
loop_
    _geom_torsion_atom_site_label_1
    _geom_torsion_atom_site_label_2
    _geom_torsion_atom_site_label_3
    _geom_torsion_atom_site_label_4
    _geom_torsion_site_symmetry_1
    _geom_torsion_site_symmetry_2
    _geom_torsion_site_symmetry_3
    _geom_torsion_site_symmetry_4
    _geom_torsion
    _geom_torsion_publ_flag
    O1 C1 C2 C7 . . . . 177.20(11) ?
    C7 C1 C2 C7 2_556 . . . -1.92(18) ?
    O1 C1 C2 C3 . . . . -1.13(17) ?
    C7 C1 C2 C3 2_556 . . . 179.75(10) ?
    C7 C2 C3 C4 . . . . -1.43(17) ?
    C1 C2 C3 C4 . . . . 176.91(10) ?
    C2 C3 C4 C5 . . . . 0.90(18) ?
    C2 C3 C4 C8 . . . . -178.00(11) ?
    C3 C4 C5 C6 . . . . 0.8(2) ?
    C8 C4 C5 C6 . . . . 179.69(12) ?
    C3 C4 C5 C10A . . . . 170.7(2) ?
    C8 C4 C5 C10A . . . . -10.4(3) ?
    C3 C4 C5 C10B . . . . -165.8(2) ?
    C8 C4 C5 C10B . . . . 13.2(3) ?
    C4 C5 C6 C7 . . . . -1.9(2) ?
    C10A C5 C6 C7 . . . . -172.2(2) ?
    C10B C5 C6 C7 . . . . 165.0(2) ?
    C3 C2 C7 C6 . . . . 0.28(17) ?
    C1 C2 C7 C6 . . . . -178.01(11) ?
    C3 C2 C7 C1 . . . 2_556 -179.70(10) ?
    C1 C2 C7 C1 . . . 2_556 2.00(18) ?
    C5 C6 C7 C2 . . . . 1.40(19) ?
    C5 C6 C7 C1 . . . 2_556 -178.62(12) ?
    C3 C4 C8 O2B . . . . -167.8(2) ?
    C5 C4 C8 O2B . . . . 13.3(3) ?
    C3 C4 C8 O2A . . . . 154.37(19) ?
    C5 C4 C8 O2A . . . . -24.5(2) ?
    C3 C4 C8 O3 . . . . -7.51(18) ?
    C5 C4 C8 O3 . . . . 173.58(12) ?
    C6 C5 C10A O4A . . . . 71.8(4) ?
    C4 C5 C10A O4A . . . . -98.4(4) ?
    C10B C5 C10A O4A . . . . 167.6(11) ?
    C6 C5 C10A O5A . . . . -105.8(3) ?
    C4 C5 C10A O5A . . . . 84.1(3) ?
    C10B C5 C10A O5A . . . . -9.9(6) ?
    O4A C10A O5A C11A . . . . 15.1(6) ?
    C5 C10A O5A C11A . . . . -167.3(3) ?
    C6 C5 C10B O4B . . . . -66.5(4) ?
    C4 C5 C10B O4B . . . . 100.4(4) ?
    C10A C5 C10B O4B . . . . -161.3(11) ?
    C6 C5 C10B O5B . . . . 110.9(3) ?
    C4 C5 C10B O5B . . . . -82.3(3) ?
    C10A C5 C10B O5B . . . . 16.0(6) ?
    O4B C10B O5B C11B . . . . -12.7(5) ?
    C5 C10B O5B C11B . . . . 169.9(2) ?
    O2B C8 O3 C9 . . . . -23.4(2) ?
    O2A C8 O3 C9 . . . . 14.7(2) ?
    C4 C8 O3 C9 . . . . 176.06(10) ?
    C18 C12 C13 C14 2 . . . 178.77(11) ?
    C18 C12 C13 C18 2 . . . -0.79(18) ?
    C12 C13 C14 C15 . . . . -179.59(11) ?
    C18 C13 C14 C15 . . . . -0.04(17) ?
    C13 C14 C15 C16 . . . . -0.19(18) ?
    C13 C14 C15 C19 . . . . -178.28(10) ?
    C14 C15 C16 C17 . . . . -0.04(17) ?
    C19 C15 C16 C17 . . . . 177.91(11) ?
    C14 C15 C16 C21 . . . . 172.59(11) ?
    C19 C15 C16 C21 . . . . -9.46(17) ?
    C15 C16 C17 C18 . . . . 0.50(17) ?
    C21 C16 C17 C18 . . . . -172.32(10) ?
    C12 C13 C18 C12 . . . 2 0.79(18) ?
    C14 C13 C18 C12 . . . 2 -178.78(10) ?
    C12 C13 C18 C17 . . . . -179.96(10) ?
    C14 C13 C18 C17 . . . . 0.48(16) ?
    C16 C17 C18 C12 . . . 2 178.53(11) ?
    C16 C17 C18 C13 . . . . -0.72(17) ?
    C14 C15 C19 O6 . . . . -37.99(17) ?
    C16 C15 C19 O6 . . . . 143.99(13) ?
    C14 C15 C19 O7 . . . . 140.16(11) ?
    C16 C15 C19 O7 . . . . -37.85(16) ?
    C17 C16 C21 O8 . . . . 134.54(13) ?
    C15 C16 C21 O8 . . . . -38.19(17) ?
    C17 C16 C21 O9 . . . . -42.72(14) ?
    C15 C16 C21 O9 . . . . 144.55(11) ?
    O6 C19 O7 C20 . . . . -6.45(18) ?
    C15 C19 O7 C20 . . . . 175.39(10) ?
    O8 C21 O9 C22 . . . . -2.47(17) ?
    C16 C21 O9 C22 . . . . 174.80(9) ?
