# Supplementary material for: Tetra­methyl anthracene-2,3,6,7-tetra­carboxyl­ate–tetra­methyl 9,10-dihydro-9,10-dioxoanthracene-2,3,6,7-tetra­carboxyl­ate (1/1)
Source: Acta Crystallogr Sect E Struct Rep Online. 2012 Jul 25;68(Pt 8):o2540–1. doi: 10.1107/S1600536812032424 (PMC3414986; doi:10.1107/S1600536812032424)
Supplement: Supplementary file 2 [file e-68-o2540-Isup2.hkl]

#
# h,k,l, Fc-squared, Fo-squared, sigma(Fo-squared) and status flag
#
data_I
_shelx_title ' brenton in P -1, MOL1 at 0,0,1/2, MOL2 at 0,0,0'
_shelx_refln_list_code          4
_shelx_F_calc_maximum      222.94
_exptl_crystal_F_000       442.00
_reflns_d_resolution_high  0.6504
 
loop_
 _symmetry_equiv_pos_as_xyz
 'x, y, z'
 '-x, -y, -z'
 
_cell_length_a     8.2110
_cell_length_b     9.5965
_cell_length_c    12.0886
_cell_angle_alpha  86.281
_cell_angle_beta   81.514
_cell_angle_gamma  81.705
 
_shelx_F_squared_multiplier     1.000
 
loop_
 _refln_index_h
 _refln_index_k
 _refln_index_l
 _refln_F_squared_calc
 _refln_F_squared_meas
 _refln_F_squared_sigma
 _refln_observed_status
   2   0   0      724.47      733.94      9.49 o
   3   0   0      354.81      351.20      7.57 o
   4   0   0      154.64      142.36      2.28 o
   5   0   0        3.78        2.47      1.91 o
   6   0   0      205.32      215.68      7.11 o
   7   0   0      124.59      112.88      3.88 o
   8   0   0       18.18       18.32      2.09 o
   9   0   0        1.05        1.53      1.91 o
  10   0   0       47.28       58.76      4.67 o
  11   0   0       21.78       30.15      5.40 o
  12   0   0        0.40       -2.50      6.06 o
 -12   1   0        4.31       -2.11      4.61 o
 -11   1   0        1.83       -2.77      3.11 o
 -10   1   0       68.15       66.14      6.32 o
  -9   1   0       58.08       61.36      3.53 o
  -8   1   0      159.47      152.34      4.80 o
  -7   1   0        1.25        2.80      1.37 o
  -6   1   0      113.14      115.28      3.57 o
  -5   1   0      180.47      196.31      3.14 o
  -4   1   0        0.38        1.11      0.66 o
  -3   1   0     1004.88      960.89     11.45 o
  -2   1   0     8384.36     7998.42     96.90 o
  -1   1   0     2142.21     2086.59     22.85 o
   1   1   0      746.99      723.30      9.94 o
   2   1   0     1487.52     1387.12     13.98 o
   3   1   0        1.07        1.14      0.25 o
   4   1   0        2.30        2.98      0.37 o
   5   1   0      366.01      387.62      7.77 o
   6   1   0      153.38      156.82      3.55 o
   7   1   0       38.03       34.34      1.79 o
   8   1   0       88.75       89.87      3.75 o
   9   1   0      286.05      276.01      8.62 o
  10   1   0      140.04      145.35     11.98 o
  11   1   0       53.70       70.43      6.06 o
  12   1   0        0.71        1.18      4.61 o
 -12   2   0        1.53        9.74      8.43 o
 -11   2   0        0.18        5.45      3.45 o
 -10   2   0       21.82       20.98      3.89 o
  -9   2   0       19.38       16.81      3.03 o
  -8   2   0       70.46       75.94      4.81 o
  -7   2   0        5.28        5.29      2.21 o
  -6   2   0       48.52       51.62      1.84 o
  -5   2   0       71.64       92.06      2.27 o
  -4   2   0     1003.85     1272.45     17.71 o
  -3   2   0     2750.14     3124.90     32.53 o
  -2   2   0     1629.88     1594.01     16.40 o
  -1   2   0     4657.94     4642.69     43.13 o
   0   2   0     4182.53     4060.17     60.95 o
   1   2   0       15.11       18.41      0.46 o
   2   2   0     2777.95     2666.07     25.99 o
   3   2   0      627.39      703.28      8.00 o
   4   2   0     1131.26     1136.06     16.79 o
   5   2   0      204.13      213.86      2.78 o
   6   2   0       13.89       17.90      1.38 o
   7   2   0      872.01      849.13     28.30 o
   8   2   0       58.96       68.82      3.07 o
   9   2   0      135.38      135.77      5.20 o
  10   2   0       21.22       21.20      4.34 o
  11   2   0        1.68        5.00      3.69 o
  12   2   0        0.19        8.82      4.48 o
 -11   3   0        5.26        7.19      3.55 o
 -10   3   0       18.05       19.75      4.08 o
  -9   3   0        8.86       11.88      3.95 o
  -8   3   0      268.67      256.51      7.38 o
  -7   3   0       12.26       11.66      1.38 o
  -6   3   0       13.52        8.02      1.22 o
  -5   3   0        7.57       10.32      0.87 o
  -4   3   0      444.02      557.37      7.75 o
  -3   3   0      744.53      851.39     10.03 o
  -2   3   0     1575.72     1581.66     16.99 o
  -1   3   0      462.47      480.03      7.77 o
   0   3   0      342.00      317.09      5.46 o
   1   3   0     1687.93     1608.34     14.82 o
   2   3   0      142.57      150.94      1.76 o
   3   3   0      971.28     1065.56     11.68 o
   4   3   0      116.79      126.60      1.95 o
   5   3   0      109.67      113.32      1.95 o
   6   3   0     2740.36     2692.40     59.97 o
   7   3   0     4401.13     4465.52    142.71 o
   8   3   0      173.98      164.34      5.06 o
   9   3   0        6.67        1.22      5.13 o
  10   3   0        0.65        0.66      3.03 o
  11   3   0       29.15       36.99      4.61 o
  12   3   0        1.43        5.00      4.48 o
 -11   4   0        0.45       -1.02      3.61 o
 -10   4   0       56.95       55.23      4.87 o
  -9   4   0       49.98       48.72      4.87 o
  -8   4   0       11.33        3.22      6.25 o
  -7   4   0      522.60      465.64     18.43 o
  -6   4   0        1.10        8.68      1.60 o
  -5   4   0       17.76       18.21      1.43 o
  -4   4   0      255.51      297.79     15.21 o
  -3   4   0       35.30       35.23      1.43 o
  -2   4   0        0.99        2.75      0.73 o
  -1   4   0     1209.65     1351.86     14.78 o
   0   4   0       16.04       12.20      0.54 o
   1   4   0        0.80        4.21      0.41 o
   2   4   0      399.63      423.51      4.33 o
   3   4   0        2.48        3.06      0.34 o
   4   4   0       21.43       21.00      0.74 o
   5   4   0      306.83      325.49      4.54 o
   6   4   0     1041.79     1009.91     20.67 o
   7   4   0        9.05        7.69      1.39 o
   8   4   0       80.05       75.95      2.55 o
   9   4   0        5.13        5.92      2.37 o
  10   4   0        1.45       -2.76      3.42 o
  11   4   0        4.44        4.87      4.87 o
  12   4   0       27.91       25.01      5.53 o
 -11   5   0        1.50        0.80      5.46 o
 -10   5   0        3.54        2.06      3.76 o
  -9   5   0       43.99       53.01      4.17 o
  -8   5   0      189.17      174.14      7.83 o
  -7   5   0      612.78      552.89     11.01 o
  -6   5   0      128.96      104.68      6.78 o
  -5   5   0       13.50       14.58      2.90 o
  -4   5   0      114.28      120.35      2.89 o
  -3   5   0      184.64      188.54      5.27 o
  -2   5   0        0.04        0.66      0.91 o
  -1   5   0       65.92       65.76      1.45 o
   0   5   0        2.69        2.74      0.66 o
   1   5   0        0.03        0.07      0.47 o
   2   5   0      370.21      419.34      4.59 o
   3   5   0      807.52      947.37      9.26 o
   4   5   0     1738.69     1857.50     20.48 o
   5   5   0      112.14      101.80      2.09 o
   6   5   0        0.13        0.53      0.84 o
   7   5   0      472.77      465.56     10.47 o
   8   5   0       17.84       17.01      3.82 o
   9   5   0      189.16      189.05      7.37 o
  10   5   0       71.91       81.62      5.40 o
  11   5   0       35.45       41.21      4.61 o
  12   5   0        8.30        1.58      3.29 o
 -10   6   0      254.95      272.91     10.47 o
  -9   6   0      154.18      153.91      6.69 o
  -8   6   0        1.41        2.64      5.66 o
  -7   6   0        3.19        9.06      2.66 o
  -6   6   0       24.74       26.21      2.03 o
  -5   6   0        4.03        2.54      1.46 o
  -4   6   0        3.99        4.37      1.58 o
  -3   6   0        0.65        0.76      2.57 o
  -2   6   0       42.97       36.33      1.75 o
  -1   6   0      530.76      569.45      8.01 o
   0   6   0      348.79      364.17      5.14 o
   1   6   0        1.16        0.14      0.86 o
   2   6   0        1.20        0.20      0.47 o
   3   6   0      510.05      549.77     18.43 o
   4   6   0      600.48      639.79      8.58 o
   5   6   0      786.81      767.36     11.03 o
   6   6   0      183.67      179.87      3.62 o
   7   6   0      471.14      479.47     10.36 o
   8   6   0       25.72       23.22      2.26 o
   9   6   0        0.01        2.50      2.90 o
  10   6   0       25.31       26.99      3.29 o
  11   6   0        8.44       15.27      3.95 o
 -10   7   0      292.41      318.63     15.34 o
  -9   7   0        6.48        4.51      4.40 o
  -8   7   0        3.12        0.55      4.21 o
  -7   7   0        1.60        1.59      2.59 o
  -6   7   0       10.10        8.72      2.70 o
  -5   7   0        0.26        1.57      1.61 o
  -4   7   0        6.85        4.60      4.15 o
  -3   7   0      469.48      464.92     12.18 o
  -2   7   0        6.52        2.53      1.51 o
  -1   7   0      111.51      124.11      2.40 o
   0   7   0      470.11      536.27      7.60 o
   1   7   0        3.30        3.34      0.73 o
   2   7   0      107.19      114.18      2.06 o
   3   7   0      349.66      329.83      4.60 o
   4   7   0       56.63       63.40      1.48 o
   5   7   0      122.36      105.86      2.37 o
   6   7   0      143.32      149.48      3.57 o
   7   7   0        0.05        1.07      1.45 o
   8   7   0       14.79       17.30      2.09 o
   9   7   0       34.65       28.83      2.90 o
  10   7   0       38.14       40.42      3.55 o
  11   7   0       52.02       48.18      7.37 o
  -9   8   0        2.59        2.69      3.76 o
  -8   8   0        0.84       -0.37      3.21 o
  -7   8   0        0.96        4.64      3.01 o
  -6   8   0       73.29       65.49      6.65 o
  -5   8   0       51.05       49.15      2.79 o
  -4   8   0       29.26       35.58      5.13 o
  -3   8   0       47.11       43.92      2.26 o
  -2   8   0       30.86       26.58      2.76 o
  -1   8   0     1467.11     1591.75     23.30 o
   0   8   0      865.62      853.49     12.40 o
   1   8   0      238.59      262.20      4.74 o
   2   8   0        6.42        5.99      0.82 o
   3   8   0       65.54       55.74      1.42 o
   4   8   0       76.38       65.38      1.97 o
   5   8   0       31.13       29.84      2.00 o
   6   8   0      250.47      258.42      6.44 o
   7   8   0       49.85       45.60      2.64 o
   8   8   0        6.36        9.45      1.94 o
   9   8   0       29.25       18.83      5.92 o
  10   8   0      122.98      158.24     12.51 o
  11   8   0       36.34       35.81      8.95 o
  -8   9   0        0.69        3.62      3.41 o
  -7   9   0       49.62       43.86      5.63 o
  -6   9   0        0.73       -0.31      3.69 o
  -5   9   0        9.99       10.24      3.75 o
  -4   9   0       93.03       92.92      5.92 o
  -3   9   0      873.20      924.79     16.33 o
  -2   9   0       88.96       88.78      3.09 o
  -1   9   0       67.85       64.58      2.34 o
   0   9   0       70.33       63.80      3.42 o
   1   9   0       17.04       15.23      1.57 o
   2   9   0        1.10        1.96      1.05 o
   3   9   0       61.97       60.44      1.87 o
   4   9   0       48.28       41.94      1.85 o
   5   9   0      155.86      170.59     10.33 o
   6   9   0        0.58       -0.32      2.37 o
   7   9   0       29.66       31.71      2.21 o
   8   9   0        0.07        0.37      4.42 o
   9   9   0        7.12        8.43      4.87 o
  10   9   0      152.99      180.36     15.01 o
  -7  10   0        0.34       -0.92      3.82 o
  -6  10   0        1.43        1.82      2.58 o
  -5  10   0       53.84       60.43      5.79 o
  -4  10   0      721.75      744.73     14.85 o
  -3  10   0      502.10      527.08     15.53 o
  -2  10   0       30.40       33.85      2.37 o
  -1  10   0        0.06       -0.95      1.77 o
   0  10   0        0.12        0.37      2.76 o
   1  10   0        1.01        2.11      1.12 o
   2  10   0        0.71        1.13      2.90 o
   3  10   0      153.96      139.73      5.00 o
   4  10   0      146.22      147.39      8.69 o
   5  10   0       39.41       37.42      2.50 o
   6  10   0      149.49      153.82     12.51 o
   7  10   0       30.39       32.05      4.94 o
   8  10   0        1.48        3.99      3.42 o
   9  10   0        3.38       10.93      5.66 o
  10  10   0        2.38        8.82      5.92 o
  -6  11   0       49.55       43.34      5.40 o
  -5  11   0        0.43        5.19      3.33 o
  -4  11   0      122.83      117.21      4.82 o
  -3  11   0       44.05       51.38      3.21 o
  -2  11   0        5.00        0.99      3.26 o
  -1  11   0        3.71        3.45      2.37 o
   0  11   0       26.90       23.89      4.61 o
   1  11   0       31.53       33.49      4.87 o
   2  11   0        2.55        2.49      2.76 o
   3  11   0      121.80      119.81      4.09 o
   4  11   0      210.85      200.23      7.32 o
   5  11   0       49.26       55.20      5.25 o
   6  11   0      202.12      219.42     15.01 o
   7  11   0      143.83      146.81      7.58 o
   8  11   0       12.38       14.98      5.40 o
   9  11   0        0.41       -1.18      7.11 o
  -5  12   0        0.58       -1.69      3.73 o
  -4  12   0        0.05       -4.42      6.12 o
  -3  12   0        0.30       -3.21      3.21 o
  -2  12   0        0.78        2.29      4.02 o
  -1  12   0       15.58       19.72      3.23 o
   0  12   0       65.41       70.70      4.36 o
   1  12   0        0.40        1.01      2.05 o
   2  12   0        2.57        5.48      2.02 o
   3  12   0      187.51      173.55      6.06 o
   4  12   0      254.79      258.03     14.09 o
   5  12   0        1.45        2.50      4.61 o
   6  12   0        2.80        6.45      3.82 o
   7  12   0        0.06        3.43      4.17 o
   8  12   0        0.05        3.45      4.80 o
  -4  13   0       17.47        8.54      3.98 o
  -3  13   0        0.01       -0.61      4.81 o
  -2  13   0        0.65       -1.43      4.02 o
  -1  13   0        0.23        1.92      4.15 o
   0  13   0       17.57       21.55      3.29 o
   1  13   0        8.15        8.51      2.83 o
   2  13   0      130.58      131.25     11.12 o
   3  13   0      492.00      528.04     28.17 o
   4  13   0      109.93       87.94     12.11 o
   5  13   0        5.16        0.13      6.58 o
   6  13   0        2.08        0.13      6.85 o
   7  13   0       14.08        2.90     10.66 o
  -2  14   0        3.56        1.61      3.42 o
  -1  14   0       10.24        9.29      3.11 o
   0  14   0       58.37       56.07      5.11 o
   1  14   0        6.78        7.78      4.41 o
   2  14   0        2.61       -6.71      6.71 o
   3  14   0      139.90      156.79     15.14 o
   4  14   0        4.86        0.26      9.74 o
   5  14   0        0.84        5.40      6.58 o
  -4 -14   1       54.04       36.20     11.59 o
  -3 -14   1        0.99        3.55      9.35 o
  -2 -14   1        1.14       12.64     10.14 o
  -1 -14   1        5.75        9.57      3.16 o
   0 -14   1        5.77        9.21      5.73 o
   1 -14   1        9.84       10.49      4.87 o
   2 -14   1        0.10        2.24      5.13 o
  -6 -13   1       11.28        8.82      9.61 o
  -5 -13   1        0.89       -5.53      5.53 o
  -4 -13   1       22.31       23.04      9.35 o
  -3 -13   1       65.81       78.59     11.59 o
  -2 -13   1        7.00        8.22      4.94 o
  -1 -13   1        0.02       -2.75      2.75 o
   0 -13   1       28.47       32.41      3.86 o
   1 -13   1        0.50        7.76      3.06 o
   2 -13   1       40.75       40.25      6.52 o
   3 -13   1        3.89        7.77      3.94 o
   4 -13   1        3.10       -3.84      3.84 o
  -8 -12   1        1.48        5.00      7.50 o
  -7 -12   1        3.26       -6.06      8.03 o
  -6 -12   1        9.51       20.67      6.19 o
  -5 -12   1       33.06       33.57      6.45 o
  -4 -12   1       27.27       19.96      2.85 o
  -3 -12   1        2.56        1.39      2.00 o
  -2 -12   1       87.53       87.50      4.33 o
  -1 -12   1       65.53       62.32      7.24 o
   0 -12   1        0.00       -1.14      3.02 o
   1 -12   1        3.42       -0.81      4.81 o
   2 -12   1        4.68        4.69      3.94 o
   3 -12   1       94.97       94.82      6.06 o
   4 -12   1        5.73        7.81      3.30 o
   5 -12   1        2.02       -0.70      4.46 o
  -9 -11   1        0.49        0.39      5.66 o
  -8 -11   1        0.47       -4.14      4.35 o
  -7 -11   1        5.53        9.57      4.14 o
  -6 -11   1       43.08       38.97      7.17 o
  -5 -11   1       36.59       36.51      2.66 o
  -4 -11   1       11.14        8.05      2.42 o
  -3 -11   1       47.46       52.40      3.11 o
  -2 -11   1       46.50       51.37      2.97 o
  -1 -11   1       31.43       28.16      2.89 o
   0 -11   1        0.79        0.59      2.51 o
   1 -11   1        6.97        3.36      2.87 o
   2 -11   1       67.93       68.65      3.43 o
   3 -11   1       55.34       51.79      3.38 o
   4 -11   1       10.90       13.99      2.74 o
   5 -11   1        3.38        3.59      3.62 o
   6 -11   1        0.46        2.33      3.95 o
 -10 -10   1        6.25        2.11      6.58 o
  -9 -10   1        6.92        8.56      8.69 o
  -8 -10   1        0.32       -1.05      3.99 o
  -7 -10   1       17.16       19.80      4.61 o
  -6 -10   1        6.11        9.38      4.81 o
  -5 -10   1        2.03        4.59      2.76 o
  -4 -10   1        5.49        6.30      1.55 o
  -3 -10   1       26.56       29.20      4.94 o
  -2 -10   1       24.16       22.07      2.19 o
  -1 -10   1       14.64       11.56      2.04 o
   0 -10   1        1.09       -1.85      1.85 o
   1 -10   1        8.24        6.63      2.45 o
   2 -10   1       27.17       29.45      2.45 o
   3 -10   1      229.59      246.77     13.89 o
   4 -10   1       21.99       26.53      3.23 o
   5 -10   1       18.85       24.50      3.27 o
   6 -10   1        0.56        3.07      9.94 o
   7 -10   1       16.73       10.64      3.41 o
 -10  -9   1        4.43       -2.37      7.77 o
  -9  -9   1        1.84        4.74      4.87 o
  -8  -9   1        1.67       -1.07      2.27 o
  -7  -9   1        1.33       -2.07      4.28 o
  -6  -9   1       59.81       56.98      2.73 o
  -5  -9   1       24.37       22.04      2.96 o
  -4  -9   1      104.92      110.56      3.11 o
  -3  -9   1        0.50        0.08      1.01 o
  -2  -9   1        9.65        8.45      1.25 o
  -1  -9   1       95.42       98.47      2.86 o
   0  -9   1       40.32       39.77      2.21 o
   1  -9   1       82.87       83.73      3.07 o
   2  -9   1       38.52       36.29      2.54 o
   3  -9   1        3.68       -0.40      2.57 o
   4  -9   1        1.65        2.10      2.30 o
   5  -9   1      104.60      102.29      4.18 o
   6  -9   1       10.97       13.51      5.33 o
   7  -9   1        2.49        4.99      4.35 o
   8  -9   1        0.10       -4.49      5.06 o
 -11  -8   1        0.00       -9.22      9.22 o
 -10  -8   1        0.27        0.26      5.92 o
  -9  -8   1        1.63        3.03      3.16 o
  -8  -8   1        1.39        2.06      2.44 o
  -7  -8   1        8.01        9.77      2.29 o
  -6  -8   1       11.03       10.11      2.04 o
  -5  -8   1       66.99       65.34      2.76 o
  -4  -8   1        0.00        1.25      1.12 o
  -3  -8   1       83.02       88.47      4.08 o
  -2  -8   1       49.10       47.06      1.68 o
  -1  -8   1       20.01       22.69      1.39 o
   0  -8   1       20.02       20.98      1.97 o
   1  -8   1       30.11       31.84      2.21 o
   2  -8   1       94.29       89.44      3.49 o
   3  -8   1       32.21       33.55      2.83 o
   4  -8   1       69.86       65.16      2.77 o
   5  -8   1       14.72       13.77      2.76 o
   6  -8   1        3.31        2.31      2.26 o
   7  -8   1       16.41       18.78      3.51 o
   8  -8   1        0.57        2.04      3.38 o
   9  -8   1       25.49       30.25     14.02 o
 -11  -7   1        1.65       -2.37      5.79 o
 -10  -7   1       14.97       12.77      3.42 o
  -9  -7   1        7.00        5.53      2.11 o
  -8  -7   1        3.99        6.27      2.18 o
  -7  -7   1        3.01        3.96      3.62 o
  -6  -7   1        3.36        2.70      1.21 o
  -5  -7   1       48.12       41.01      1.81 o
  -4  -7   1       57.46       56.45      2.37 o
  -3  -7   1      157.95      159.58      2.64 o
  -2  -7   1        0.35        0.29      0.60 o
  -1  -7   1       13.40       11.54      0.95 o
   0  -7   1       41.27       44.51      1.43 o
   1  -7   1        6.70        4.77      2.04 o
   2  -7   1        9.71        8.96      1.19 o
   3  -7   1        0.21       -0.76      1.35 o
   4  -7   1       61.02       65.98      2.77 o
   5  -7   1       63.45       64.25      5.60 o
   6  -7   1        0.27        2.12      1.77 o
   7  -7   1        1.97        4.71      4.34 o
   8  -7   1        8.58        4.98      3.43 o
   9  -7   1       42.54       40.80     12.84 o
  10  -7   1       47.94       39.27      5.56 o
 -11  -6   1        2.97       -0.53      2.76 o
 -10  -6   1        0.03       -3.42      3.42 o
  -9  -6   1       52.27       49.24      3.69 o
  -8  -6   1        5.76        6.93      2.44 o
  -7  -6   1        0.84        3.24      1.52 o
  -6  -6   1        1.12        1.01      0.97 o
  -5  -6   1        0.05        1.97      0.85 o
  -4  -6   1       31.54       33.29      1.65 o
  -3  -6   1        0.05        0.39      0.56 o
  -2  -6   1        5.38        5.63      0.60 o
  -1  -6   1      104.78      112.52      2.12 o
   0  -6   1        0.27        0.03      0.80 o
   1  -6   1      101.38      110.67      2.33 o
   2  -6   1      414.49      427.29      9.68 o
   3  -6   1      320.00      353.52      9.48 o
   4  -6   1        1.06        0.50      1.37 o
   5  -6   1       64.50       59.93      4.67 o
   6  -6   1      170.53      164.31      4.94 o
   7  -6   1       21.11       27.03      3.00 o
   8  -6   1       73.96       73.04      4.24 o
   9  -6   1        5.18        4.86      3.94 o
  10  -6   1        1.30        0.74      3.75 o
 -12  -5   1        1.32        0.00      4.87 o
 -11  -5   1       32.57       28.57      4.48 o
 -10  -5   1        4.41        5.00      3.69 o
  -9  -5   1        1.54       -0.26      4.48 o
  -8  -5   1       16.00       13.21      1.53 o
  -7  -5   1       60.06       52.89      2.13 o
  -6  -5   1        0.13       -0.33      0.97 o
  -5  -5   1       26.17       27.38      1.21 o
  -4  -5   1       59.88       60.36      4.15 o
  -3  -5   1        0.01       -0.18      0.92 o
  -2  -5   1      146.01      152.98      2.09 o
  -1  -5   1       65.00       72.74      2.24 o
   0  -5   1     1752.21     1857.85     34.10 o
   1  -5   1      186.11      192.47      2.84 o
   2  -5   1       28.43       24.45      1.65 o
   3  -5   1       25.74       24.23      3.69 o
   4  -5   1      250.54      243.89      5.92 o
   5  -5   1       88.68       90.40      6.58 o
   6  -5   1       11.96       10.63      1.79 o
   7  -5   1        0.24       -1.03      2.34 o
   8  -5   1        0.27        1.24      5.92 o
   9  -5   1        1.01        1.18      4.28 o
  10  -5   1       20.79       25.56      6.65 o
  11  -5   1        3.57        4.96      4.41 o
 -12  -4   1        0.50       -0.92      5.27 o
 -11  -4   1        0.43        1.05      4.87 o
 -10  -4   1        0.93        6.98      2.90 o
  -9  -4   1        1.14        2.11      2.76 o
  -8  -4   1        7.54        8.92      4.21 o
  -7  -4   1        3.45        7.61      1.26 o
  -6  -4   1       30.29       27.99      1.25 o
  -5  -4   1       84.89       78.91      1.71 o
  -4  -4   1       16.71       17.95      0.88 o
  -3  -4   1       27.04       30.31      2.17 o
  -2  -4   1      127.04      145.27      1.86 o
  -1  -4   1       89.51       94.72      1.40 o
   0  -4   1      277.47      273.23      3.34 o
   1  -4   1      211.18      238.79      8.23 o
   2  -4   1      354.72      397.62      9.54 o
   3  -4   1      265.34      271.00      8.23 o
   4  -4   1      610.74      637.05      9.69 o
   5  -4   1       21.50       22.39      3.55 o
   6  -4   1        9.57       10.53      1.45 o
   7  -4   1        3.21        2.40      1.37 o
   8  -4   1       12.77       15.00      2.86 o
   9  -4   1       22.11       25.26      3.87 o
  10  -4   1       63.23       65.81      4.42 o
  11  -4   1        0.03       -2.35      3.66 o
 -12  -3   1        0.45        4.74      3.82 o
 -11  -3   1        1.65       -0.53      3.42 o
 -10  -3   1       34.02       38.18      3.82 o
  -9  -3   1       14.09       12.01      2.09 o
  -8  -3   1        8.31        4.70      2.06 o
  -7  -3   1        0.01       -0.82      1.29 o
  -6  -3   1        5.33        4.92      0.79 o
  -5  -3   1      152.56      160.59      2.59 o
  -4  -3   1      271.91      278.38      3.84 o
  -3  -3   1        9.05        9.25      1.25 o
  -2  -3   1       49.06       48.72      1.32 o
  -1  -3   1      480.96      496.32      5.12 o
   0  -3   1     1219.48     1280.17     27.12 o
   1  -3   1     3147.72     3308.97     53.12 o
   2  -3   1      108.45      120.65      3.95 o
   3  -3   1       99.56      108.79      3.49 o
   4  -3   1      142.29      151.47      3.69 o
   5  -3   1        4.63        5.45      0.87 o
   6  -3   1       30.15       29.85      3.09 o
   7  -3   1        8.69        7.48      1.93 o
   8  -3   1       23.78       21.73      2.58 o
   9  -3   1       50.20       47.20      4.09 o
  10  -3   1       10.37       16.46      3.75 o
  11  -3   1        2.67        6.56      4.74 o
 -12  -2   1        2.16       -0.79      4.61 o
 -11  -2   1        6.71        9.22      4.74 o
 -10  -2   1        3.83       -1.26      2.28 o
  -9  -2   1        0.67        0.97      1.76 o
  -8  -2   1       70.59       65.81      3.35 o
  -7  -2   1       72.52       72.89      1.97 o
  -6  -2   1        6.50        4.65      0.72 o
  -5  -2   1        9.30        7.81      1.32 o
  -4  -2   1       56.70       55.07      2.63 o
  -3  -2   1        3.62        4.66      0.39 o
  -2  -2   1      352.10      361.58      4.24 o
  -1  -2   1      302.24      288.72      3.35 o
   0  -2   1       50.47       57.38      1.65 o
   1  -2   1        0.96        3.08      0.59 o
   2  -2   1     1600.93     1713.67     37.78 o
   3  -2   1      365.45      379.77     15.53 o
   4  -2   1      424.67      475.09      6.59 o
   5  -2   1        0.48        0.11      0.51 o
   6  -2   1       12.28       17.95      5.33 o
   7  -2   1      215.99      222.80      5.66 o
   8  -2   1        0.03       -2.18      2.51 o
   9  -2   1       19.14       19.53      3.03 o
  10  -2   1       21.36       17.38      3.32 o
  11  -2   1        4.28        1.74      9.94 o
  12  -2   1       14.71       15.93      5.66 o
 -12  -1   1        0.06       -5.53      5.92 o
 -11  -1   1        0.00       -1.97      3.69 o
 -10  -1   1       11.74       10.75      2.65 o
  -9  -1   1        1.52        2.60      2.59 o
  -8  -1   1        1.32       -0.04      2.57 o
  -7  -1   1       19.14       20.71      3.29 o
  -6  -1   1        3.13        3.44      0.73 o
  -5  -1   1      190.42      192.16      5.53 o
  -4  -1   1      156.98      164.51      3.03 o
  -3  -1   1      104.69      128.82      1.87 o
  -2  -1   1        5.51        6.49      0.53 o
  -1  -1   1        8.68        9.94      0.37 o
   0  -1   1      110.62      116.64      2.50 o
   1  -1   1       28.47       26.72      0.56 o
   2  -1   1     1287.52     1325.36     22.38 o
   3  -1   1       12.27       12.91      0.56 o
   4  -1   1      257.78      269.81      3.79 o
   5  -1   1        0.73       -0.48      1.07 o
   6  -1   1        3.08        3.05      3.36 o
   7  -1   1       77.94       64.45      2.63 o
   8  -1   1       14.12       14.75      2.57 o
   9  -1   1        3.58        1.54      1.61 o
  10  -1   1       15.03        7.71      3.31 o
  11  -1   1        7.63        5.87      3.64 o
  12  -1   1        0.93        3.29      5.40 o
 -12   0   1        7.71        6.58      5.27 o
 -11   0   1        6.43       12.64      3.82 o
 -10   0   1        9.00       11.18      2.77 o
  -9   0   1       11.57       12.82      2.16 o
  -8   0   1        1.06        0.83      1.22 o
  -7   0   1      205.90      194.41      5.26 o
  -6   0   1        0.79        1.37      1.05 o
  -5   0   1        3.06        0.81      0.86 o
  -4   0   1      380.75      386.87      5.43 o
  -3   0   1     1319.71     1365.57     16.44 o
  -2   0   1      104.72      111.10      1.87 o
  -1   0   1      120.06      118.35      1.86 o
   1   0   1       17.99       20.95      0.79 o
   2   0   1       82.37       92.98      1.39 o
   3   0   1       66.92       78.07      1.40 o
   4   0   1      143.02      142.44      2.61 o
   5   0   1       19.51       15.14      1.02 o
   6   0   1       19.01       17.49      1.65 o
   7   0   1      236.70      240.97      5.12 o
   8   0   1      180.76      174.26      4.42 o
   9   0   1       57.92       55.44      2.89 o
  10   0   1       16.27       18.64      2.70 o
  11   0   1        3.38       10.40      3.82 o
  12   0   1       14.81       20.67      5.79 o
 -12   1   1        2.25        1.58      9.08 o
 -11   1   1       47.36       44.54      4.70 o
 -10   1   1       23.42       21.37      3.71 o
  -9   1   1       18.56       19.11      2.91 o
  -8   1   1        4.82        3.85      1.80 o
  -7   1   1        3.80        3.67      0.66 o
  -6   1   1      400.44      401.04      7.55 o
  -5   1   1       48.97       56.54      4.15 o
  -4   1   1       19.25       21.60      0.88 o
  -3   1   1       25.33       27.47      0.75 o
  -2   1   1       79.87       71.27      2.83 o
  -1   1   1       70.56       77.55      1.25 o
   0   1   1        4.62        4.21      0.32 o
   1   1   1       51.55       47.72      0.74 o
   2   1   1       43.51       42.41      0.69 o
   3   1   1        9.54       10.40      0.37 o
   4   1   1      304.01      330.94      4.14 o
   5   1   1      792.73      770.07     14.61 o
   6   1   1       79.92       78.92      5.73 o
   7   1   1      226.43      219.79      8.75 o
   8   1   1        0.17        1.63      1.25 o
   9   1   1       23.16       20.03      3.42 o
  10   1   1       39.01       37.85      3.57 o
  11   1   1       29.39       31.07      4.61 o
  12   1   1        3.47       -0.26      5.27 o
 -11   2   1        0.20        4.78      4.34 o
 -10   2   1        0.19        1.28      3.25 o
  -9   2   1        0.56        3.55      2.34 o
  -8   2   1        0.85        4.89      4.15 o
  -7   2   1        2.65        2.70      2.24 o
  -6   2   1        7.96        7.13      4.94 o
  -5   2   1       19.71       22.35      1.65 o
  -4   2   1       14.59       10.87      1.20 o
  -3   2   1      329.14      350.10      4.78 o
  -2   2   1       68.00       69.98      1.25 o
  -1   2   1      156.75      161.01      2.04 o
   0   2   1       17.41       18.20      0.79 o
   1   2   1       71.61       72.67      1.65 o
   2   2   1       68.87       70.79      1.32 o
   3   2   1        0.17       -0.09      0.24 o
   4   2   1        5.58        7.04      0.99 o
   5   2   1       17.57       17.05      0.68 o
   6   2   1       86.68       93.56      4.54 o
   7   2   1       21.96       26.66      3.62 o
   8   2   1      121.00      111.28      3.64 o
   9   2   1      166.62      160.03      5.62 o
  10   2   1       35.50       36.73      4.21 o
  11   2   1        8.26        9.22      3.29 o
  12   2   1        0.49       -0.92      3.42 o
 -11   3   1       12.67        5.11      6.04 o
 -10   3   1        4.79        0.24      3.41 o
  -9   3   1        0.15        4.69      4.94 o
  -8   3   1        1.13        2.47      2.80 o
  -7   3   1       50.17       46.50      5.66 o
  -6   3   1       46.93       46.70      2.76 o
  -5   3   1      272.25      278.69     10.33 o
  -4   3   1       57.60       52.99      2.63 o
  -3   3   1      265.62      279.53      4.23 o
  -2   3   1      329.94      342.19      4.18 o
  -1   3   1      135.90      150.01      3.03 o
   0   3   1      868.06      949.48      9.33 o
   1   3   1      357.14      365.48      4.02 o
   2   3   1      295.04      314.62      3.45 o
   3   3   1        6.64        5.11      0.34 o
   4   3   1        8.47        9.13      0.60 o
   5   3   1      153.18      149.35      2.74 o
   6   3   1      408.68      409.86      8.10 o
   7   3   1      197.30      183.23      3.35 o
   8   3   1       23.17       20.23      2.12 o
   9   3   1       34.99       30.35      2.59 o
  10   3   1        0.06        0.39      3.95 o
  11   3   1        0.48        3.16      3.03 o
  12   3   1        3.21        0.26      4.61 o
 -11   4   1        3.84       -2.95      4.42 o
 -10   4   1       33.04       34.22      3.90 o
  -9   4   1        4.53        8.88      4.29 o
  -8   4   1      123.22      122.20      7.83 o
  -7   4   1        0.42        0.68      1.52 o
  -6   4   1        6.75        7.55      1.47 o
  -5   4   1        7.74        7.11      1.42 o
  -4   4   1      143.65      152.40      6.85 o
  -3   4   1      422.60      423.07      6.54 o
  -2   4   1       43.38       41.53      1.20 o
  -1   4   1      272.84      291.63      4.74 o
   0   4   1      191.72      202.75      2.47 o
   1   4   1      302.16      319.80      3.48 o
   2   4   1       44.00       47.39      0.90 o
   3   4   1        3.28        3.06      0.66 o
   4   4   1       50.89       57.76      1.16 o
   5   4   1        1.43        1.65      0.56 o
   6   4   1       47.96       43.39      1.48 o
   7   4   1       63.46       63.65      2.17 o
   8   4   1       12.31       11.85      1.73 o
   9   4   1       16.71       18.83      3.29 o
  10   4   1        5.32        3.29      2.37 o
  11   4   1       22.17       29.88      3.69 o
  12   4   1        8.04        9.08      5.00 o
 -10   5   1       29.38       27.10      4.94 o
  -9   5   1       26.86       26.27      3.56 o
  -8   5   1       19.51       13.16      3.29 o
  -7   5   1       21.75       24.24      2.07 o
  -6   5   1        7.40        7.03      1.91 o
  -5   5   1       13.74       14.21      1.55 o
  -4   5   1        0.24        0.64      1.13 o
  -3   5   1       21.97       22.95      4.48 o
  -2   5   1      164.55      155.99      2.95 o
  -1   5   1        2.93        2.88      0.73 o
   0   5   1      705.02      743.23      8.08 o
   1   5   1       70.72       65.09      1.14 o
   2   5   1      143.52      146.97      2.05 o
   3   5   1       54.98       51.17      1.58 o
   4   5   1       76.53       81.65      1.47 o
   5   5   1        1.27        1.65      0.69 o
   6   5   1        0.17        0.53      0.84 o
   7   5   1       45.42       44.28      1.91 o
   8   5   1        0.02        1.26      2.24 o
   9   5   1       38.61       39.49      3.29 o
  10   5   1        0.35        5.13      3.29 o
  11   5   1        0.00        2.24      2.90 o
  12   5   1        8.79        7.90      3.55 o
 -10   6   1       11.66       14.14      3.92 o
  -9   6   1       18.93       18.80      4.67 o
  -8   6   1        5.54        6.24      2.93 o
  -7   6   1        0.03        0.28      1.58 o
  -6   6   1        1.36       -0.59      2.76 o
  -5   6   1       18.23       18.42      2.03 o
  -4   6   1      226.30      241.85     12.24 o
  -3   6   1       96.26       98.42      3.05 o
  -2   6   1       58.97       56.00      1.95 o
  -1   6   1       24.59       27.64      1.51 o
   0   6   1      216.80      222.82      4.08 o
   1   6   1      423.98      440.76      7.44 o
   2   6   1      284.18      294.91      6.38 o
   3   6   1      126.96      129.10      2.21 o
   4   6   1       11.39       10.01      0.58 o
   5   6   1       94.89       95.59      2.23 o
   6   6   1        1.64        1.60      0.73 o
   7   6   1        0.06       -1.37      1.37 o
   8   6   1       18.00       14.99      2.50 o
   9   6   1        0.01        3.95      2.24 o
  10   6   1        4.59        6.45      3.03 o
  11   6   1        3.51        7.90      3.69 o
  -9   7   1        3.44       -0.90      3.53 o
  -8   7   1        0.95        3.61      5.33 o
  -7   7   1       43.06       42.31      3.48 o
  -6   7   1       44.63       41.40      2.70 o
  -5   7   1      122.73      126.54      4.34 o
  -4   7   1       36.11       34.38      2.35 o
  -3   7   1      177.65      187.45      4.32 o
  -2   7   1        5.73        5.81      1.34 o
  -1   7   1      371.90      352.33      5.85 o
   0   7   1       68.28       70.55      2.44 o
   1   7   1       57.85       58.24      2.57 o
   2   7   1       27.98       29.91      1.51 o
   3   7   1        2.35        1.46      0.51 o
   4   7   1        0.00       -0.20      1.25 o
   5   7   1        0.07        1.00      0.60 o
   6   7   1       16.43       15.92      1.45 o
   7   7   1       18.92       14.74      1.63 o
   8   7   1        0.44       -0.32      1.74 o
   9   7   1        0.83        2.76      1.97 o
  10   7   1       11.49        8.03      5.79 o
  11   7   1        9.81        2.24      6.32 o
  -9   8   1       13.32       14.52      4.33 o
  -8   8   1       11.88       12.43      5.28 o
  -7   8   1       17.11       17.20      4.41 o
  -6   8   1        5.10        3.98      2.17 o
  -5   8   1       33.73       35.99      3.95 o
  -4   8   1       13.34       12.87      2.01 o
  -3   8   1       24.03       26.60      2.07 o
  -2   8   1       28.43       24.95      4.54 o
  -1   8   1       36.17       30.77      1.83 o
   0   8   1        9.11       10.76      1.25 o
   1   8   1        2.29        2.74      0.86 o
   2   8   1       42.69       40.43      1.78 o
   3   8   1        0.91        3.55      0.65 o
   4   8   1       78.17       68.66      1.65 o
   5   8   1        0.09        1.87      0.79 o
   6   8   1        1.53        1.58      5.79 o
   7   8   1        5.01        2.64      2.63 o
   8   8   1        0.16        2.39      3.03 o
   9   8   1        6.68        4.08      6.58 o
  10   8   1        2.22        2.24      6.19 o
  11   8   1        0.16       -3.03      6.19 o
  -8   9   1       10.74        3.32      3.75 o
  -7   9   1        0.01        0.65      4.08 o
  -6   9   1        4.65        4.40      3.24 o
  -5   9   1        6.80        6.15      3.09 o
  -4   9   1        0.53        0.83      2.53 o
  -3   9   1      165.13      177.09      4.68 o
  -2   9   1        6.47        3.28      1.55 o
  -1   9   1        9.82        6.71      1.69 o
   0   9   1        3.08        2.22      1.58 o
   1   9   1       17.92       18.91      1.91 o
   2   9   1      163.72      155.12      3.24 o
   3   9   1      111.26      113.88      4.34 o
   4   9   1       60.56       56.62      2.11 o
   5   9   1        0.15       -0.98      1.65 o
   6   9   1      105.33       96.76      8.82 o
   7   9   1        5.02        7.73      2.94 o
   8   9   1        0.48        0.08      3.07 o
   9   9   1        0.02        0.39      5.40 o
  10   9   1        2.23       -2.90      8.29 o
  -7  10   1        0.59       11.44      5.79 o
  -6  10   1       26.03       26.47      3.21 o
  -5  10   1       28.35       32.87      5.33 o
  -4  10   1        4.68        2.22      2.09 o
  -3  10   1       47.48       38.16      2.85 o
  -2  10   1        2.94        4.83      1.78 o
  -1  10   1       47.00       41.78      2.51 o
   0  10   1       14.75       16.67      1.65 o
   1  10   1       21.33       20.80      5.46 o
   2  10   1       88.67       96.64      4.87 o
   3  10   1       28.71       33.14      2.04 o
   4  10   1       60.58       61.88      2.32 o
   5  10   1        2.74       -2.63      2.63 o
   6  10   1       18.64       20.77      3.09 o
   7  10   1       45.11       35.53      8.69 o
   8  10   1        2.26        7.25      3.91 o
   9  10   1        0.01       -1.05      5.27 o
  10  10   1        1.55        3.95      9.08 o
  -6  11   1        1.11        4.10      6.38 o
  -5  11   1       19.51       22.66      3.86 o
  -4  11   1        0.41        1.29      2.46 o
  -3  11   1        4.28        4.11      3.10 o
  -2  11   1       76.28       80.28      6.45 o
  -1  11   1       25.05       22.99      4.02 o
   0  11   1        0.27        1.48      2.63 o
   1  11   1        9.27       10.33      2.14 o
   2  11   1        1.87        1.71      2.09 o
   3  11   1        0.89        0.09      1.77 o
   4  11   1       44.92       42.79      5.79 o
   5  11   1       12.56       14.76      3.91 o
   6  11   1       25.04       27.59      4.09 o
   7  11   1        9.30       12.67      5.33 o
   8  11   1        0.64        1.02      5.04 o
   9  11   1        1.14       10.14      9.87 o
  -5  12   1        0.88       -0.71      3.86 o
  -4  12   1       13.09       11.61      3.86 o
  -3  12   1        3.17        3.63      4.21 o
  -2  12   1       17.97       20.72      3.70 o
  -1  12   1       13.03       11.09      3.07 o
   0  12   1        2.18        0.98      2.66 o
   1  12   1        6.36        4.62      2.47 o
   2  12   1        1.02        3.48      2.37 o
   3  12   1        1.04        2.24      3.42 o
   4  12   1      104.71      111.51      8.16 o
   5  12   1        1.18       14.74      7.37 o
   6  12   1       18.13        9.48      5.66 o
   7  12   1        1.97        3.63      4.02 o
   8  12   1        5.45        1.82      3.90 o
  -4  13   1        3.25       -0.97      4.27 o
  -3  13   1       10.47       12.85      5.66 o
  -2  13   1        8.14        6.05      3.03 o
  -1  13   1       11.92       14.52      3.09 o
   0  13   1        1.33       -2.53      2.53 o
   1  13   1        2.15        6.14      2.94 o
   2  13   1       55.98       42.13      4.21 o
   3  13   1       14.84        8.29      5.00 o
   4  13   1       36.68       42.39      7.37 o
   5  13   1        0.01        5.40      5.53 o
   6  13   1       26.09       36.07      8.29 o
   7  13   1        2.58       18.83      7.64 o
  -2  14   1        2.30        0.46      5.20 o
  -1  14   1        3.49        0.56      3.68 o
   0  14   1       43.30       33.99      4.32 o
   1  14   1        5.63       11.85      5.13 o
   2  14   1        3.40        4.48      6.71 o
   3  14   1        7.31       -3.42      7.90 o
   4  14   1       12.39        4.34      6.98 o
   5  14   1       15.59       22.91      7.90 o
  -4 -14   2      220.89      210.64     15.93 o
  -3 -14   2       96.22       90.05     10.40 o
  -2 -14   2       24.36       20.82      5.79 o
  -1 -14   2        8.17        4.97      3.86 o
   0 -14   2        6.92        7.31      4.38 o
   1 -14   2        2.65        4.16      4.96 o
  -6 -13   2      151.47      135.73     13.43 o
  -5 -13   2       34.73       39.23      8.03 o
  -4 -13   2        3.99       -7.77      8.56 o
  -3 -13   2       31.22       29.73      4.08 o
  -2 -13   2        1.48        0.79      3.17 o
  -1 -13   2       25.51       24.64      3.88 o
   0 -13   2        1.43       -3.36      3.36 o
   1 -13   2        7.50        1.40      4.42 o
   2 -13   2       13.53        3.19      5.92 o
   3 -13   2       60.18       69.06      8.89 o
   4 -13   2       86.15       79.95      6.38 o
  -8 -12   2        7.25        5.92      8.95 o
  -7 -12   2       18.44       17.38      8.16 o
  -6 -12   2       14.84        3.42      6.58 o
  -5 -12   2        2.07       -1.32      5.13 o
  -4 -12   2       54.60       51.19      4.00 o
  -3 -12   2       14.74       18.99      3.58 o
  -2 -12   2       39.76       37.73      6.98 o
  -1 -12   2        3.63        7.10      2.78 o
   0 -12   2        5.75        8.08      2.63 o
   1 -12   2        1.24        1.62      2.96 o
   2 -12   2        4.44        8.51      3.75 o
   3 -12   2      125.78      125.05      6.51 o
   4 -12   2      306.65      294.15     10.60 o
   5 -12   2        8.94       12.95      4.14 o
  -9 -11   2        2.09       -9.22      9.22 o
  -8 -11   2        6.35        2.19      5.96 o
  -7 -11   2        9.43        8.31      3.65 o
  -6 -11   2        0.31       -0.19      1.97 o
  -5 -11   2        3.99        7.22      2.27 o
  -4 -11   2        0.67       -1.27      2.43 o
  -3 -11   2        9.64       10.84      2.40 o
  -2 -11   2        1.43       -0.47      2.25 o
  -1 -11   2       10.87        9.75      2.36 o
   0 -11   2       28.93       26.73      2.51 o
   1 -11   2        4.35        3.71      1.81 o
   2 -11   2       54.01       53.93      3.42 o
   3 -11   2      406.76      430.01     16.46 o
   4 -11   2      147.68      139.91      8.29 o
   5 -11   2        0.08        4.75      3.15 o
   6 -11   2        8.38        7.37      4.52 o
  -9 -10   2       30.51       39.10      6.58 o
  -8 -10   2        0.33        1.97      4.48 o
  -7 -10   2        1.22       -2.37      2.37 o
  -6 -10   2        9.91       11.17      2.30 o
  -5 -10   2        5.40        4.18      2.50 o
  -4 -10   2       14.23       13.62      3.23 o
  -3 -10   2       47.24       41.04      6.19 o
  -2 -10   2       82.56       79.81      2.97 o
  -1 -10   2       11.32       12.48      2.17 o
   0 -10   2      265.36      256.43     10.14 o
   1 -10   2      428.45      468.69     10.40 o
   2 -10   2       13.08       16.20      2.33 o
   3 -10   2       21.40       22.59      2.89 o
   4 -10   2        1.33       -0.49      2.68 o
   5 -10   2        8.99        3.26      2.57 o
   6 -10   2       31.61       28.85      4.87 o
   7 -10   2        1.38       -0.50      4.77 o
 -10  -9   2       14.50       19.48      7.37 o
  -9  -9   2        1.93        0.53      4.87 o
  -8  -9   2       71.69       68.72      3.87 o
  -7  -9   2        0.00       -0.96      3.03 o
  -6  -9   2       14.10       15.35      2.30 o
  -5  -9   2       13.93       15.10      3.55 o
  -4  -9   2       30.75       26.88      3.62 o
  -3  -9   2      175.19      166.85      3.57 o
  -2  -9   2       26.49       21.69      4.81 o
  -1  -9   2       47.95       42.37      1.98 o
   0  -9   2      213.05      224.11      5.41 o
   1  -9   2       23.87       25.89      2.37 o
   2  -9   2        0.03       -0.43      1.58 o
   3  -9   2      234.03      240.66     13.30 o
   4  -9   2        1.76       -0.04      2.24 o
   5  -9   2       18.37       23.34      3.16 o
   6  -9   2        2.70        1.54      2.90 o
   7  -9   2        0.62       -1.26      3.32 o
   8  -9   2        1.02       -2.37      3.57 o
 -10  -8   2       34.83       43.31      5.13 o
  -9  -8   2       16.36       20.67      3.03 o
  -8  -8   2        0.21       -2.52      2.52 o
  -7  -8   2        2.33        3.79      2.19 o
  -6  -8   2        2.24        1.92      2.90 o
  -5  -8   2       73.21       64.86      3.36 o
  -4  -8   2      122.03      124.68      3.25 o
  -3  -8   2      127.03      140.09      3.16 o
  -2  -8   2       11.80       11.19      1.45 o
  -1  -8   2       10.87        8.90      2.11 o
   0  -8   2       99.88       98.11      2.58 o
   1  -8   2      273.84      289.73      5.26 o
   2  -8   2        0.07       -1.66      1.73 o
   3  -8   2       97.74       96.59      2.81 o
   4  -8   2        1.72        1.84      2.00 o
   5  -8   2        4.59        2.95      1.97 o
   6  -8   2       23.95       23.77      3.49 o
   7  -8   2       24.26       27.42     13.36 o
   8  -8   2        0.20        0.90      5.27 o
   9  -8   2       62.60       70.31      6.32 o
 -11  -7   2       27.37       38.70      5.92 o
 -10  -7   2       30.61       25.54      4.34 o
  -9  -7   2        0.01        1.18      3.29 o
  -8  -7   2       15.05       14.59      2.23 o
  -7  -7   2       95.59       92.59      3.79 o
  -6  -7   2       18.78       17.27      2.04 o
  -5  -7   2       11.51        8.14      1.30 o
  -4  -7   2      251.27      295.97      5.40 o
  -3  -7   2      337.91      372.98      5.30 o
  -2  -7   2       83.81       96.91      5.13 o
  -1  -7   2       58.91       67.51      1.80 o
   0  -7   2        0.08        0.87      1.12 o
   1  -7   2       41.79       45.73      1.64 o
   2  -7   2       21.10       15.28      1.78 o
   3  -7   2       57.65       58.58      2.59 o
   4  -7   2        0.17       -0.93      1.37 o
   5  -7   2      160.24      179.54      4.84 o
   6  -7   2       74.97       75.82      8.75 o
   7  -7   2      252.87      236.17      8.03 o
   8  -7   2      135.47      122.83      5.58 o
   9  -7   2       11.10       18.00      5.67 o
  10  -7   2        0.74       10.20      5.14 o
 -11  -6   2        6.25       15.14      5.79 o
 -10  -6   2        1.94       -1.18      3.55 o
  -9  -6   2        2.04        3.95      3.29 o
  -8  -6   2       37.61       34.62      2.68 o
  -7  -6   2      243.97      224.99      5.28 o
  -6  -6   2      337.72      333.79      7.17 o
  -5  -6   2      360.77      371.13      6.11 o
  -4  -6   2       93.74       94.12      2.09 o
  -3  -6   2      122.83      114.48      2.24 o
  -2  -6   2       76.97       72.93      1.55 o
  -1  -6   2      448.91      505.42      6.33 o
   0  -6   2        2.55        3.57      0.78 o
   1  -6   2      162.36      184.07      3.75 o
   2  -6   2      283.24      273.74      6.19 o
   3  -6   2      141.04      137.76      5.40 o
   4  -6   2       78.84       87.04      2.95 o
   5  -6   2        3.35        2.68      2.44 o
   6  -6   2       45.27       41.50      2.52 o
   7  -6   2      150.39      149.05      7.44 o
   8  -6   2        4.84        4.78      2.88 o
   9  -6   2        9.73        0.29      4.65 o
  10  -6   2       66.63       68.66      5.03 o
 -11  -5   2       21.00       18.30      4.21 o
 -10  -5   2        0.39        4.61      4.48 o
  -9  -5   2       12.97       11.19      3.16 o
  -8  -5   2       56.82       53.01      2.90 o
  -7  -5   2     2846.13     2913.96     61.94 o
  -6  -5   2     1793.65     1831.08     38.18 o
  -5  -5   2      268.51      268.31      5.00 o
  -4  -5   2      123.49      129.14      2.63 o
  -3  -5   2      512.32      575.17     10.80 o
  -2  -5   2        1.87        0.94      0.63 o
  -1  -5   2       52.51       50.01      1.65 o
   0  -5   2       52.28       65.14      2.24 o
   1  -5   2       15.91       19.85      1.00 o
   2  -5   2        2.29        1.72      1.03 o
   3  -5   2      440.44      530.84     18.04 o
   4  -5   2      178.81      217.10      6.25 o
   5  -5   2        6.64        5.59      1.58 o
   6  -5   2       18.18       16.79      4.41 o
   7  -5   2       12.24       12.68      2.34 o
   8  -5   2       91.22       89.36      4.12 o
   9  -5   2       25.34       22.03      4.42 o
  10  -5   2       26.82       28.61      3.86 o
  11  -5   2        2.09        1.48      3.81 o
 -12  -4   2        8.13        2.90      5.13 o
 -11  -4   2        1.09       -0.39      3.55 o
 -10  -4   2        2.12        2.37      3.95 o
  -9  -4   2       69.51       55.42      3.95 o
  -8  -4   2        0.56       -0.98      1.35 o
  -7  -4   2      315.60      307.14      6.47 o
  -6  -4   2      203.12      205.89      3.44 o
  -5  -4   2       23.18       21.40      1.10 o
  -4  -4   2       60.62       62.16      1.39 o
  -3  -4   2      309.19      327.15      6.52 o
  -2  -4   2        2.13        3.17      0.53 o
  -1  -4   2     1527.06     1602.54     19.15 o
   0  -4   2       33.23       32.11      0.79 o
   1  -4   2       46.22       47.74      1.05 o
   2  -4   2      114.69      104.80      4.94 o
   3  -4   2      393.99      499.01      9.74 o
   4  -4   2      244.69      292.62      8.56 o
   5  -4   2        1.71       -0.45      1.32 o
   6  -4   2        1.43        3.40      1.31 o
   7  -4   2        7.18        8.79      2.50 o
   8  -4   2       59.52       56.64      4.02 o
   9  -4   2        0.99        1.03      2.65 o
  10  -4   2        3.35        3.17      3.42 o
  11  -4   2        0.31       -2.67      4.02 o
 -12  -3   2       10.41       -1.58      4.34 o
 -11  -3   2       83.06      104.66      6.85 o
 -10  -3   2      209.32      238.68      9.35 o
  -9  -3   2      221.53      233.55     12.18 o
  -8  -3   2       23.99       25.45      2.62 o
  -7  -3   2       73.28       71.42      2.59 o
  -6  -3   2       31.10       29.86      1.05 o
  -5  -3   2      138.35      144.29      2.45 o
  -4  -3   2      449.74      480.23      6.20 o
  -3  -3   2      798.17      874.42     15.60 o
  -2  -3   2        0.01        2.56      0.44 o
  -1  -3   2     1339.16     1435.03     19.09 o
   0  -3   2     6509.48     6810.82    122.83 o
   1  -3   2       60.78      106.69      2.90 o
   2  -3   2     2103.14     2186.27     63.52 o
   3  -3   2      221.94      256.30     10.14 o
   4  -3   2       48.40       43.38      1.52 o
   5  -3   2        0.15        1.33      0.88 o
   6  -3   2       93.56       88.90      2.24 o
   7  -3   2       19.01       14.88      2.19 o
   8  -3   2       63.53       59.95      3.26 o
   9  -3   2       87.97       86.92      4.04 o
  10  -3   2       71.34       81.87      4.28 o
  11  -3   2        3.16       -1.57      3.35 o
 -12  -2   2        0.19       -2.11      4.34 o
 -11  -2   2       22.03       31.07      5.00 o
 -10  -2   2       19.54       29.37      6.52 o
  -9  -2   2        0.43       -0.53      1.99 o
  -8  -2   2        2.97        0.66      2.70 o
  -7  -2   2       52.64       49.84      3.36 o
  -6  -2   2      305.05      321.98      4.79 o
  -5  -2   2        1.52        1.94      0.68 o
  -4  -2   2        3.84        5.79      1.58 o
  -3  -2   2      362.45      372.30      5.26 o
  -2  -2   2     2529.07     2538.07     29.37 o
  -1  -2   2     5071.00     5297.47     58.65 o
   0  -2   2    49700.64    43019.85    945.97 o
   1  -2   2    10281.62    10251.06    146.14 o
   2  -2   2      731.30      770.29     12.84 o
   3  -2   2       57.43       68.84      1.51 o
   4  -2   2       19.47       21.76      3.03 o
   5  -2   2        0.64        2.80      0.86 o
   6  -2   2      174.70      192.59      5.33 o
   7  -2   2      124.59      111.99      7.64 o
   8  -2   2       59.37       55.11      2.80 o
   9  -2   2        7.10        8.72      2.05 o
  10  -2   2       61.90       69.16      3.82 o
  11  -2   2        1.51        4.49      3.23 o
  12  -2   2        6.67        3.16      5.79 o
 -12  -1   2       14.36        7.37      5.27 o
 -11  -1   2        1.17        6.32      5.00 o
 -10  -1   2        8.02        5.83      5.60 o
  -9  -1   2        0.11        2.07      3.49 o
  -8  -1   2       83.33       77.07      3.17 o
  -7  -1   2      111.23      103.35      3.43 o
  -6  -1   2       27.34       26.70      1.45 o
  -5  -1   2        1.94        3.87      0.73 o
  -4  -1   2      453.17      456.36      7.90 o
  -3  -1   2      388.74      315.94      4.32 o
  -2  -1   2      385.87      302.32      5.60 o
  -1  -1   2     3056.51     2943.43     39.89 o
   0  -1   2      348.96      419.46      6.38 o
   1  -1   2     1009.85     1003.82     12.37 o
   2  -1   2       90.00       75.04      1.26 o
   3  -1   2       62.02       66.13      3.82 o
   4  -1   2       95.26      105.09      3.62 o
   5  -1   2      148.45      156.68      6.91 o
   6  -1   2      319.80      330.42      6.69 o
   7  -1   2        8.50        6.14      1.35 o
   8  -1   2       32.76       35.67      2.15 o
   9  -1   2      458.80      459.78     10.11 o
  10  -1   2       75.20       89.83      4.81 o
  11  -1   2       64.50       73.46      6.32 o
  12  -1   2        0.57       -2.76      4.48 o
 -12   0   2        5.63       -8.95      9.22 o
 -11   0   2        0.18        0.67      4.34 o
 -10   0   2       17.84       15.16      4.79 o
  -9   0   2       84.01       72.40      5.44 o
  -8   0   2        0.83        1.53      3.09 o
  -7   0   2        2.03        1.35      3.75 o
  -6   0   2        6.94        4.91      1.32 o
  -5   0   2      133.94      172.46      5.66 o
  -4   0   2     2095.29     2435.70     36.40 o
  -3   0   2     5888.72     6248.15     70.77 o
  -2   0   2     1963.30     1882.17     22.62 o
  -1   0   2     1147.74     1111.33     13.22 o
   0   0   2     1842.22     1790.17     21.83 o
   1   0   2        1.10        2.36      0.53 o
   2   0   2     6332.19     6143.69     56.08 o
   3   0   2        9.59        7.98      0.86 o
   4   0   2     1303.43     1341.14     25.93 o
   5   0   2       16.50       16.36      0.92 o
   6   0   2      343.89      331.25      7.77 o
   7   0   2     1668.41     1662.97     69.31 o
   8   0   2       18.35       19.79      4.74 o
   9   0   2       90.80      106.21     11.39 o
  10   0   2        5.72        4.57      3.20 o
  11   0   2        4.24        3.69      4.87 o
  12   0   2        2.50        1.97      4.74 o
 -11   1   2        0.52       -3.66      4.16 o
 -10   1   2       11.28       10.07      3.95 o
  -9   1   2       20.90       19.93      3.33 o
  -8   1   2       61.69       57.84      3.38 o
  -7   1   2        5.55        4.97      2.04 o
  -6   1   2       22.71       14.97      3.23 o
  -5   1   2        0.49        1.06      1.12 o
  -4   1   2      627.02      850.35     13.82 o
  -3   1   2      692.71      772.62     13.69 o
  -2   1   2     2801.49     2726.94     35.83 o
  -1   1   2     1838.43     1785.35     24.48 o
   0   1   2     1770.31     1697.06     22.80 o
   1   1   2     5729.75     5356.03     78.99 o
   2   1   2       67.25       53.19      1.71 o
   3   1   2      249.08      234.03      7.24 o
   4   1   2     1178.49     1181.29     14.55 o
   5   1   2      429.73      488.61      8.89 o
   6   1   2     2680.97     2596.43    109.40 o
   7   1   2     3106.21     3094.66     71.02 o
   8   1   2      351.07      319.96      7.62 o
   9   1   2       12.32       15.67      2.48 o
  10   1   2        2.12        3.12      2.80 o
  11   1   2       10.48       11.32      4.61 o
  12   1   2        5.98        3.69      5.27 o
 -11   2   2        0.36       -1.47      3.96 o
 -10   2   2       24.04       36.01     10.60 o
  -9   2   2       38.45       37.49      3.36 o
  -8   2   2      119.76       90.62      3.95 o
  -7   2   2      545.46      432.35     10.08 o
  -6   2   2        0.17        8.12      1.49 o
  -5   2   2      371.70      387.19     10.27 o
  -4   2   2       52.58       67.11      1.78 o
  -3   2   2      149.42      145.35      2.47 o
  -2   2   2        2.18        1.25      0.72 o
  -1   2   2     2302.16     2360.92     27.69 o
   0   2   2       83.57       95.64      2.37 o
   1   2   2     3291.78     3167.24    106.37 o
   2   2   2       24.24       18.69      0.51 o
   3   2   2      128.19      145.20      4.15 o
   4   2   2      490.52      560.53     10.80 o
   5   2   2      521.24      528.75      6.55 o
   6   2   2      246.43      237.83      7.11 o
   7   2   2       35.02       34.23      1.39 o
   8   2   2        4.93        8.77      1.96 o
   9   2   2        4.82        4.02      2.48 o
  10   2   2       16.63       13.03      2.90 o
  11   2   2        6.90        6.32      3.55 o
  12   2   2       14.75       15.80      5.00 o
 -11   3   2        6.32       10.12      5.06 o
 -10   3   2       21.03       22.95      6.19 o
  -9   3   2       82.10       87.42      4.52 o
  -8   3   2       54.94       36.18      2.96 o
  -7   3   2      946.66      865.41     16.19 o
  -6   3   2      303.89      248.54      5.45 o
  -5   3   2      180.46      197.95      9.87 o
  -4   3   2       28.12       33.32      1.36 o
  -3   3   2       27.77       42.25      2.44 o
  -2   3   2        4.46        4.62      0.65 o
  -1   3   2      607.80      621.71      7.21 o
   0   3   2       10.24       13.26      0.60 o
   1   3   2      156.19      169.65      6.71 o
   2   3   2      490.58      470.24     23.89 o
   3   3   2     6401.75     6711.98    136.06 o
   4   3   2     1040.41     1137.19     12.24 o
   5   3   2      160.11      169.19      2.69 o
   6   3   2       45.15       53.51      2.04 o
   7   3   2       59.25       59.35      1.71 o
   8   3   2      217.11      214.07      5.69 o
   9   3   2      274.90      277.65      9.08 o
  10   3   2        1.06        1.84      2.50 o
  11   3   2       36.77       42.65      5.40 o
  12   3   2        0.25        1.71      4.21 o
 -11   4   2      119.35      146.79     12.24 o
 -10   4   2      244.88      258.21      9.16 o
  -9   4   2      186.26      204.80      7.23 o
  -8   4   2        0.48        0.87      2.97 o
  -7   4   2       57.90       72.99      3.23 o
  -6   4   2        3.08        4.72      1.23 o
  -5   4   2       41.09       43.17      2.63 o
  -4   4   2       11.45       14.41      1.57 o
  -3   4   2      242.00      248.83      4.79 o
  -2   4   2      782.16      835.45     12.51 o
  -1   4   2      959.46     1021.78     11.14 o
   0   4   2      637.70      694.39      9.08 o
   1   4   2       32.90       24.67      0.73 o
   2   4   2       13.20       23.85      0.79 o
   3   4   2     3582.04     3881.25    144.62 o
   4   4   2      150.53      167.90      3.29 o
   5   4   2       22.94       25.49      1.45 o
   6   4   2       42.60       40.27      1.38 o
   7   4   2      290.70      285.56      5.08 o
   8   4   2      212.34      207.68      5.66 o
   9   4   2       35.14       32.39      3.16 o
  10   4   2        0.39       -0.92      3.29 o
  11   4   2       37.33       41.60      3.82 o
  12   4   2       12.26       11.32      4.21 o
 -10   5   2      449.29      479.01     20.93 o
  -9   5   2       23.06       26.97      4.24 o
  -8   5   2       42.92       39.82      3.24 o
  -7   5   2        0.29        1.47      2.17 o
  -6   5   2       37.37       37.73      2.24 o
  -5   5   2      182.54      200.67      4.70 o
  -4   5   2       37.68       33.98      1.79 o
  -3   5   2      147.91      155.82      4.22 o
  -2   5   2      551.57      562.12      9.26 o
  -1   5   2     1522.07     1643.19     20.02 o
   0   5   2     2272.99     2439.13     23.22 o
   1   5   2       67.33       57.36      1.11 o
   2   5   2      193.57      198.32      2.37 o
   3   5   2      105.98      112.80      2.68 o
   4   5   2      360.06      401.40      4.89 o
   5   5   2        0.01        1.07      0.46 o
   6   5   2       34.59       34.23      1.18 o
   7   5   2       30.70       35.11      1.78 o
   8   5   2      111.11      122.80     10.60 o
   9   5   2       20.09       21.85      2.37 o
  10   5   2       93.47       94.39      4.87 o
  11   5   2       45.90       43.97      4.21 o
  12   5   2       23.73       21.72      4.21 o
 -10   6   2       71.86       71.03      6.25 o
  -9   6   2       12.41       13.19      3.85 o
  -8   6   2       28.81       22.87      4.46 o
  -7   6   2        0.20        3.95      2.61 o
  -6   6   2       94.13       85.40      3.51 o
  -5   6   2      263.74      263.23      8.89 o
  -4   6   2        5.14        3.91      1.71 o
  -3   6   2      538.06      549.76      9.35 o
  -2   6   2      147.01      135.61      3.23 o
  -1   6   2      502.50      554.87     21.85 o
   0   6   2     1741.22     1863.10     71.16 o
   1   6   2      719.01      723.80      9.49 o
   2   6   2       31.23       33.41      0.95 o
   3   6   2       20.66       20.89      0.51 o
   4   6   2       20.86       22.78      0.65 o
   5   6   2       44.43       50.09      0.95 o
   6   6   2      201.13      201.61      5.79 o
   7   6   2      133.02      130.54      3.79 o
   8   6   2       14.98       19.02      2.04 o
   9   6   2       22.84       22.12      2.76 o
  10   6   2      437.19      478.94     14.09 o
  11   6   2       10.36       24.22      9.74 o
  -9   7   2        5.52       10.24      4.08 o
  -8   7   2       18.83       16.85      4.31 o
  -7   7   2       48.69       47.42      3.97 o
  -6   7   2       26.82       25.76      2.66 o
  -5   7   2        0.79       -1.53      1.53 o
  -4   7   2      458.26      470.16      8.89 o
  -3   7   2      572.72      553.89      9.98 o
  -2   7   2       67.97       66.21      2.49 o
  -1   7   2       53.73       48.24      1.97 o
   0   7   2      233.76      225.66      4.67 o
   1   7   2        0.01        0.31      0.79 o
   2   7   2       11.99       10.53      0.63 o
   3   7   2       23.29       23.59      1.71 o
   4   7   2      163.98      157.20      4.27 o
   5   7   2      425.54      428.74     10.33 o
   6   7   2       70.25       74.03      3.09 o
   7   7   2       47.01       43.20      2.01 o
   8   7   2      169.49      171.31      6.58 o
   9   7   2       43.04       43.71      7.37 o
  10   7   2       85.71       99.13      8.69 o
  11   7   2       16.78       12.24      5.66 o
  -9   8   2        1.87        2.36      4.33 o
  -8   8   2        0.56        8.14      4.30 o
  -7   8   2        0.65        5.05      3.19 o
  -6   8   2        9.59        8.36      3.82 o
  -5   8   2      105.66      110.24      4.54 o
  -4   8   2     1549.28     1602.13     26.39 o
  -3   8   2     1147.32     1190.07     19.63 o
  -2   8   2       27.51       31.63      2.03 o
  -1   8   2       21.42       22.17      2.37 o
   0   8   2        0.00        1.20      0.88 o
   1   8   2       15.88       14.76      0.97 o
   2   8   2      196.68      204.38      5.79 o
   3   8   2       79.34       68.88      1.48 o
   4   8   2      132.73      131.83      8.23 o
   5   8   2      104.21      100.15      3.13 o
   6   8   2      855.07      843.78     22.00 o
   7   8   2      117.89       92.53      5.11 o
   8   8   2       36.90       29.52      3.63 o
   9   8   2       12.45       14.61      7.64 o
  10   8   2       29.29       34.49      7.90 o
  11   8   2        0.03       -2.37      7.24 o
  -8   9   2       13.81       12.69      4.57 o
  -7   9   2       50.16       54.08      4.83 o
  -6   9   2       82.09       79.31      7.70 o
  -5   9   2       11.29        7.19      2.26 o
  -4   9   2      135.53      131.79      4.44 o
  -3   9   2       30.00       33.75      2.90 o
  -2   9   2        1.15        2.03      1.84 o
  -1   9   2        8.01        9.03      1.39 o
   0   9   2      171.61      158.13      4.06 o
   1   9   2      150.20      145.62      3.88 o
   2   9   2      297.03      305.92     10.27 o
   3   9   2       84.12       79.37      3.09 o
   4   9   2      602.76      609.26     13.61 o
   5   9   2       52.75       52.12      2.42 o
   6   9   2      158.81      152.47      6.35 o
   7   9   2       78.02       56.82      4.07 o
   8   9   2       79.02       87.45      5.60 o
   9   9   2       28.76       28.04      7.50 o
  10   9   2        2.54        6.45      5.79 o
  -7  10   2       83.63       97.50      6.93 o
  -6  10   2       53.35       57.44      4.27 o
  -5  10   2        1.71        2.78      2.70 o
  -4  10   2        1.38        0.53      2.35 o
  -3  10   2       22.68       20.10      2.37 o
  -2  10   2       10.98       12.95      1.75 o
  -1  10   2       13.14       17.17      1.96 o
   0  10   2      318.29      331.57      7.27 o
   1  10   2      118.34      119.66      3.94 o
   2  10   2        0.38        3.04      3.62 o
   3  10   2      940.74      974.43     18.95 o
   4  10   2      165.79      174.57      6.19 o
   5  10   2        3.09        6.52      3.57 o
   6  10   2       18.70       22.25      3.80 o
   7  10   2        5.13        2.25      4.24 o
   8  10   2        0.73        5.44      5.33 o
   9  10   2       16.08       18.43      6.19 o
  10  10   2       24.13       25.93     10.01 o
  -6  11   2        0.15        7.52      5.77 o
  -5  11   2        3.52       -2.56      4.28 o
  -4  11   2       28.25       31.18      4.14 o
  -3  11   2        0.01        2.57      2.81 o
  -2  11   2        7.48        4.50      2.56 o
  -1  11   2       62.71       68.38      6.85 o
   0  11   2        1.52       -0.02      1.93 o
   1  11   2      115.60      117.12      7.24 o
   2  11   2      459.83      505.00     24.35 o
   3  11   2      907.31      971.78     26.33 o
   4  11   2      190.23      190.10     10.66 o
   5  11   2       15.03       13.77      3.55 o
   6  11   2       10.16       12.52      5.07 o
   7  11   2        6.26        7.37      3.54 o
   8  11   2       47.78       39.06      5.84 o
   9  11   2        0.53       -6.32      8.56 o
  -5  12   2        5.30        6.43      4.23 o
  -4  12   2        6.83        7.57      3.30 o
  -3  12   2        2.88        6.78      4.15 o
  -2  12   2        2.20        0.94      2.51 o
  -1  12   2        5.41        5.74      2.68 o
   0  12   2      129.16      135.14      5.40 o
   1  12   2       41.37       49.18      3.44 o
   2  12   2       34.92       28.56      2.53 o
   3  12   2       80.00       57.53      4.87 o
   4  12   2       94.66       74.91      7.50 o
   5  12   2        1.76        9.74      8.16 o
   6  12   2        5.87        5.00      6.85 o
   7  12   2       22.58       18.19      5.92 o
   8  12   2       57.17       60.29     12.70 o
  -4  13   2        0.08        5.58      4.16 o
  -3  13   2       10.96       15.81      3.98 o
  -2  13   2        6.80        6.14      4.09 o
  -1  13   2       29.85       27.48      3.77 o
   0  13   2      106.53      110.39      5.34 o
   1  13   2        4.35       -0.05      3.62 o
   2  13   2        8.15        2.37      3.69 o
   3  13   2       19.06       18.17      5.66 o
   4  13   2       30.09       22.25      6.06 o
   5  13   2        0.18       12.51      8.16 o
   6  13   2       10.07       25.01      7.37 o
   7  13   2       67.55       70.17      8.29 o
  -2  14   2       10.20        5.00      4.48 o
  -1  14   2       12.71       12.90      3.76 o
   0  14   2       10.02       15.01      5.27 o
   1  14   2        3.71        7.11      4.34 o
   2  14   2        0.05       -4.74      9.87 o
   3  14   2        7.62       -0.92      5.79 o
   4  14   2       14.32       10.01      6.06 o
   5  14   2        0.10       -6.85      8.95 o
  -3 -14   3       12.33        1.84      8.29 o
  -2 -14   3        8.07        3.71      4.67 o
  -1 -14   3       16.88       19.88     11.59 o
   0 -14   3        2.24       -3.49      4.47 o
   1 -14   3        7.07        0.62      4.48 o
  -6 -13   3       13.74       27.78     10.14 o
  -5 -13   3        3.58       15.40      9.87 o
  -4 -13   3        8.27        4.87      6.45 o
  -3 -13   3       21.26       20.17      3.87 o
  -2 -13   3        2.31       -0.09      3.77 o
  -1 -13   3       34.68       32.44      7.50 o
   0 -13   3        0.54        1.22      2.48 o
   1 -13   3        3.24       -0.73      4.39 o
   2 -13   3       23.67       19.65      4.65 o
   3 -13   3        7.02       17.79      4.68 o
  -7 -12   3        0.86       -5.79      5.79 o
  -6 -12   3       10.00       19.62      6.71 o
  -5 -12   3        0.38       -2.15      3.21 o
  -4 -12   3       12.96       10.49      6.85 o
  -3 -12   3        5.75        1.19      3.82 o
  -2 -12   3        4.37        4.50      2.27 o
  -1 -12   3        0.36        1.61      2.28 o
   0 -12   3        3.49        5.48      3.75 o
   1 -12   3       17.41       22.85      3.13 o
   2 -12   3        5.31       10.59      3.76 o
   3 -12   3      117.32      141.04      6.94 o
   4 -12   3       22.35       30.31      4.90 o
   5 -12   3       70.81       60.36      4.90 o
  -8 -11   3        0.41        6.58      8.95 o
  -7 -11   3        0.15        0.66      5.40 o
  -6 -11   3        2.23        3.10      3.21 o
  -5 -11   3        5.95        4.74      2.99 o
  -4 -11   3        5.72        8.05      3.28 o
  -3 -11   3        3.86        1.79      2.47 o
  -2 -11   3        1.66       -2.14      2.14 o
  -1 -11   3      172.43      182.24      6.04 o
   0 -11   3       88.21       90.13      7.17 o
   1 -11   3        4.04        3.10      2.06 o
   2 -11   3        9.10        7.17      1.95 o
   3 -11   3       25.87       34.21      5.40 o
   4 -11   3        1.33       -2.75      2.90 o
   5 -11   3       15.70       10.73      3.01 o
   6 -11   3        3.35        4.67      3.92 o
  -9 -10   3        0.28       -3.82      4.87 o
  -8 -10   3        0.80        0.71      2.82 o
  -7 -10   3       12.88       19.09      2.85 o
  -6 -10   3        4.30        9.02      2.24 o
  -5 -10   3        1.20        2.04      3.09 o
  -4 -10   3       25.73       23.02      2.17 o
  -3 -10   3       20.94       23.60      3.16 o
  -2 -10   3       32.10       31.60      3.49 o
  -1 -10   3       60.70       61.24      2.67 o
   0 -10   3       80.41       78.48      3.25 o
   1 -10   3       17.52       17.49      2.09 o
   2 -10   3        1.04        3.69      1.95 o
   3 -10   3        6.91        5.92      2.68 o
   4 -10   3        5.67        3.99      2.51 o
   5 -10   3       76.14       84.60      4.18 o
   6 -10   3        0.07        1.25      3.26 o
   7 -10   3        1.04        0.96      3.77 o
 -10  -9   3        0.22        8.56      7.50 o
  -9  -9   3        1.06        1.71      3.82 o
  -8  -9   3        7.05        9.19      2.45 o
  -7  -9   3        4.16        4.39      3.42 o
  -6  -9   3        6.04        9.33      2.57 o
  -5  -9   3        3.58        0.40      1.68 o
  -4  -9   3        4.01        2.43      1.29 o
  -3  -9   3       26.63       26.06      1.61 o
  -2  -9   3        6.82        6.12      1.46 o
  -1  -9   3        1.72        3.29      1.41 o
   0  -9   3       14.66       15.53      1.81 o
   1  -9   3        7.24        5.58      1.70 o
   2  -9   3        5.78        5.78      2.15 o
   3  -9   3       36.19       42.77      3.55 o
   4  -9   3       25.76       24.47      2.99 o
   5  -9   3        0.00        0.61      2.24 o
   6  -9   3       13.33       10.22      3.62 o
   7  -9   3        3.34       11.22      4.31 o
   8  -9   3       11.05       20.28      5.56 o
 -10  -8   3        3.38        1.05      4.74 o
  -9  -8   3       29.54       25.14      3.42 o
  -8  -8   3        0.10        0.72      1.98 o
  -7  -8   3        0.03        2.30      2.25 o
  -6  -8   3        0.29        2.41      3.55 o
  -5  -8   3       10.67       12.27      1.81 o
  -4  -8   3        6.32        4.77      1.33 o
  -3  -8   3       85.60       96.45      3.55 o
  -2  -8   3       24.48       24.42      1.30 o
  -1  -8   3       25.25       19.84      1.81 o
   0  -8   3        7.74       10.69      1.25 o
   1  -8   3        0.00       -0.99      1.09 o
   2  -8   3       60.84       63.39      2.55 o
   3  -8   3        0.60       -0.89      2.30 o
   4  -8   3       17.50       19.02      2.71 o
   5  -8   3        7.10        5.01      2.70 o
   6  -8   3      160.21      158.22      5.47 o
   7  -8   3       24.11       28.75      3.94 o
   8  -8   3        0.24        1.01      3.71 o
   9  -8   3        0.58       -2.32      3.73 o
 -11  -7   3        2.63       -3.95      3.95 o
 -10  -7   3        0.31        0.66      3.16 o
  -9  -7   3        1.35        2.11      3.42 o
  -8  -7   3       12.04        9.21      2.53 o
  -7  -7   3       49.53       44.55      3.03 o
  -6  -7   3        0.17       -0.23      1.33 o
  -5  -7   3       18.16       17.46      1.58 o
  -4  -7   3      119.30      123.68      2.57 o
  -3  -7   3       85.28       85.97      2.14 o
  -2  -7   3       82.82       82.03      1.95 o
  -1  -7   3        1.60        1.46      1.25 o
   0  -7   3        8.95       12.23      2.96 o
   1  -7   3       66.33       64.36      1.97 o
   2  -7   3        0.27        2.01      2.24 o
   3  -7   3       74.14       66.65      2.73 o
   4  -7   3       27.93       24.85      1.85 o
   5  -7   3       17.14       14.00      2.33 o
   6  -7   3       35.36       31.85      2.51 o
   7  -7   3       15.03       17.77      3.53 o
   8  -7   3        0.60        4.97      3.81 o
   9  -7   3        8.64        4.76      3.89 o
  10  -7   3        0.39        3.60      5.60 o
 -11  -6   3        0.77       -1.84      4.74 o
 -10  -6   3        0.02       -1.58      3.82 o
  -9  -6   3        6.76        9.35      4.21 o
  -8  -6   3       16.73       13.62      3.29 o
  -7  -6   3       42.93       56.48      2.61 o
  -6  -6   3      176.01      177.56      8.62 o
  -5  -6   3       30.91       27.51      2.24 o
  -4  -6   3       69.38       66.95      3.69 o
  -3  -6   3       10.09       12.28      1.58 o
  -2  -6   3      181.49      172.77      3.12 o
  -1  -6   3      124.93      117.83      3.09 o
   0  -6   3        9.88       10.63      2.70 o
   1  -6   3       26.30       29.32      3.95 o
   2  -6   3       24.95       31.79      1.41 o
   3  -6   3       33.15       26.72      1.69 o
   4  -6   3       79.76       83.34      5.92 o
   5  -6   3        0.16        4.00      1.64 o
   6  -6   3       17.01       18.15      2.44 o
   7  -6   3        0.19        1.25      2.43 o
   8  -6   3       10.93       11.77      3.84 o
   9  -6   3       22.41       27.58      4.81 o
  10  -6   3       71.41       60.51      6.58 o
 -11  -5   3       15.84       13.69      4.34 o
 -10  -5   3       10.97       16.59      3.42 o
  -9  -5   3       20.71       15.27      2.76 o
  -8  -5   3       10.56       10.05      1.91 o
  -7  -5   3        2.05        1.36      1.33 o
  -6  -5   3       44.69       42.99      2.04 o
  -5  -5   3       10.78        7.52      0.73 o
  -4  -5   3       90.96       81.22      1.97 o
  -3  -5   3       17.39       16.77      1.12 o
  -2  -5   3       67.58       67.05      3.49 o
  -1  -5   3        7.34       10.09      1.25 o
   0  -5   3      123.72      138.70      2.43 o
   1  -5   3      144.60      165.14      2.93 o
   2  -5   3       18.32       21.43      2.83 o
   3  -5   3        0.78        2.76      1.51 o
   4  -5   3      136.33      125.81      5.40 o
   5  -5   3        3.14        2.30      1.75 o
   6  -5   3       27.70       20.69      1.82 o
   7  -5   3      104.88      106.67      4.28 o
   8  -5   3       15.67       11.71      4.94 o
   9  -5   3        0.27        0.11      2.55 o
  10  -5   3        3.88        2.51      2.97 o
  11  -5   3        1.34        3.27      3.93 o
 -11  -4   3        1.52        5.13      3.82 o
 -10  -4   3       57.01       55.29      5.27 o
  -9  -4   3        4.17        6.38      2.95 o
  -8  -4   3       44.18       41.35      2.30 o
  -7  -4   3       23.03       21.31      1.63 o
  -6  -4   3       43.12       38.30      2.09 o
  -5  -4   3        5.38        4.81      0.86 o
  -4  -4   3        4.90        6.80      0.84 o
  -3  -4   3        0.03       -0.58      0.92 o
  -2  -4   3      101.93      106.74      1.87 o
  -1  -4   3       45.23       46.98      1.45 o
   0  -4   3        1.68        2.96      0.69 o
   1  -4   3      294.49      268.16      3.56 o
   2  -4   3      525.52      502.39      9.02 o
   3  -4   3       37.47       43.69      1.48 o
   4  -4   3      641.44      680.50     10.49 o
   5  -4   3       40.51       39.43      9.61 o
   6  -4   3       24.75       25.60      3.09 o
   7  -4   3        0.04        2.37      3.16 o
   8  -4   3        2.65        5.01      3.23 o
   9  -4   3       16.50       20.72      3.36 o
  10  -4   3       17.95       19.14      3.31 o
  11  -4   3        0.78        3.61      3.82 o
 -11  -3   3        4.91       -1.18      4.74 o
 -10  -3   3        0.04       -1.97      2.90 o
  -9  -3   3       15.62       12.64      3.23 o
  -8  -3   3        8.48       11.54      2.06 o
  -7  -3   3       54.57       51.72      3.82 o
  -6  -3   3       75.29       75.10      3.36 o
  -5  -3   3       69.33       66.12      1.73 o
  -4  -3   3        7.77        7.51      1.01 o
  -3  -3   3       63.91       54.78      2.04 o
  -2  -3   3       37.42       47.16      2.44 o
  -1  -3   3      741.10      769.57     17.71 o
   0  -3   3      193.24      214.88      5.79 o
   1  -3   3      264.35      279.19      7.17 o
   2  -3   3      873.07      941.71     28.90 o
   3  -3   3        3.99        2.17      0.79 o
   4  -3   3       24.08       29.49      1.23 o
   5  -3   3      290.88      287.73      7.11 o
   6  -3   3       48.86       51.24      4.08 o
   7  -3   3        4.81        5.67      2.56 o
   8  -3   3       33.45       31.38      2.70 o
   9  -3   3       11.63        9.11      5.33 o
  10  -3   3        0.29        1.23      3.55 o
  11  -3   3       17.56       17.46      4.62 o
 -12  -2   3        0.66        1.18      9.74 o
 -11  -2   3        1.51        2.24      4.61 o
 -10  -2   3        3.16       -0.83      3.43 o
  -9  -2   3      132.19      136.32     11.26 o
  -8  -2   3       71.27       70.36      5.99 o
  -7  -2   3       10.29        7.84      1.27 o
  -6  -2   3       17.78       18.07      1.13 o
  -5  -2   3        6.32        6.13      0.88 o
  -4  -2   3       32.43       39.25      2.11 o
  -3  -2   3       74.97       68.56      1.64 o
  -2  -2   3      245.81      262.47      3.86 o
  -1  -2   3     1198.16     1233.16     19.42 o
   0  -2   3      277.70      308.83     10.60 o
   1  -2   3      290.22      312.82      3.75 o
   2  -2   3      628.40      660.20     10.07 o
   3  -2   3      739.73      757.36     22.64 o
   4  -2   3      274.29      256.03      5.53 o
   5  -2   3        0.91        0.92      0.94 o
   6  -2   3       60.38       58.35      1.63 o
   7  -2   3       12.50       10.10      1.87 o
   8  -2   3        0.33       -0.68      1.40 o
   9  -2   3       17.94       17.33      2.58 o
  10  -2   3        0.42       -1.81      2.03 o
  11  -2   3        0.17       -0.13      3.07 o
  12  -2   3        1.38       -2.50      4.74 o
 -12  -1   3        3.66       -0.26      9.08 o
 -11  -1   3       39.95       30.67      4.48 o
 -10  -1   3        1.26        3.35      3.20 o
  -9  -1   3        0.34        4.13      3.35 o
  -8  -1   3        8.70        7.79      1.84 o
  -7  -1   3        2.63        1.63      1.46 o
  -6  -1   3        7.70        8.55      1.20 o
  -5  -1   3        7.99        9.01      1.21 o
  -4  -1   3        4.27        3.49      0.80 o
  -3  -1   3       34.47       38.04      5.86 o
  -2  -1   3        1.02        0.59      0.56 o
  -1  -1   3       70.12       73.63      1.53 o
   0  -1   3       12.54       14.35      0.65 o
   1  -1   3      119.66      125.43      3.03 o
   2  -1   3      141.13      151.76      3.09 o
   3  -1   3      552.71      573.53     11.06 o
   4  -1   3       79.03       76.84      1.33 o
   5  -1   3       72.96       77.18      1.96 o
   6  -1   3       33.35       30.46      1.86 o
   7  -1   3       22.14       23.70      2.11 o
   8  -1   3       32.23       28.46      2.03 o
   9  -1   3        0.08        0.26      1.63 o
  10  -1   3       46.46       46.24      4.74 o
  11  -1   3       33.95       40.15      4.74 o
  12  -1   3        5.70        8.29      7.11 o
 -11   0   3        0.35        1.91      3.97 o
 -10   0   3       19.02       16.44      4.27 o
  -9   0   3        8.72        5.95      2.88 o
  -8   0   3       44.43       46.30      2.76 o
  -7   0   3       91.09       79.88      3.03 o
  -6   0   3        8.47        6.63      0.69 o
  -5   0   3        0.82       -0.39      1.18 o
  -4   0   3      138.24      129.72      2.83 o
  -3   0   3      343.87      331.05      4.79 o
  -2   0   3     1736.55     1788.70     21.31 o
  -1   0   3      665.77      692.87      9.08 o
   0   0   3       51.14       57.07      1.21 o
   1   0   3        1.04        0.92      0.59 o
   2   0   3      481.52      520.10      5.60 o
   3   0   3     1435.06     1481.68     15.87 o
   4   0   3        2.73        1.16      0.46 o
   5   0   3        7.02        5.18      0.79 o
   6   0   3       40.02       38.65      1.84 o
   7   0   3      114.07      105.00      7.50 o
   8   0   3        8.36        8.81      1.90 o
   9   0   3       46.16       51.74      3.28 o
  10   0   3       19.41       21.34      2.87 o
  11   0   3        1.62        5.27      3.55 o
  12   0   3        5.46       -2.24      4.61 o
 -11   1   3       24.17       27.28      4.95 o
 -10   1   3       15.62       19.29      4.78 o
  -9   1   3       34.92       34.20      3.06 o
  -8   1   3        0.10        4.19      2.49 o
  -7   1   3       61.99       51.87      6.91 o
  -6   1   3       94.88       96.07      2.19 o
  -5   1   3      182.50      195.08      6.78 o
  -4   1   3      213.14      217.02      4.54 o
  -3   1   3       34.01       40.41      2.57 o
  -2   1   3      503.74      521.48      9.74 o
  -1   1   3     1317.23     1334.28     19.45 o
   0   1   3      179.40      190.96      3.26 o
   1   1   3        0.10        0.63      0.41 o
   2   1   3       80.63       82.79      2.17 o
   3   1   3        0.17        0.16      0.41 o
   4   1   3      240.12      258.54      3.57 o
   5   1   3        0.86        1.21      0.79 o
   6   1   3      165.74      164.61      3.03 o
   7   1   3       23.78       20.93      1.39 o
   8   1   3       51.47       46.46      2.61 o
   9   1   3       24.60       19.09      4.28 o
  10   1   3        0.79        0.92      3.69 o
  11   1   3       19.91       23.96      3.55 o
  12   1   3        2.95        2.90      4.08 o
 -11   2   3        2.37        3.88      4.23 o
 -10   2   3       73.97       70.57      6.84 o
  -9   2   3       16.13       12.77      2.77 o
  -8   2   3        4.08        3.31      2.44 o
  -7   2   3       65.84       70.80      3.13 o
  -6   2   3        0.29       -0.28      1.35 o
  -5   2   3      187.27      181.17      3.63 o
  -4   2   3      432.51      423.81      6.63 o
  -3   2   3      319.02      294.69      5.06 o
  -2   2   3      666.51      634.29      8.47 o
  -1   2   3      397.07      408.12      6.65 o
   0   2   3      347.64      356.41      5.68 o
   1   2   3       85.29       78.51      1.25 o
   2   2   3        0.73        0.60      0.32 o
   3   2   3      123.36      122.42      1.76 o
   4   2   3       25.98       28.79      0.86 o
   5   2   3       43.60       41.63      0.97 o
   6   2   3      139.31      135.92      5.73 o
   7   2   3        1.12        0.00      0.84 o
   8   2   3       76.54       71.98      3.95 o
   9   2   3       74.06       68.78      6.38 o
  10   2   3        5.44        6.98      3.03 o
  11   2   3       80.31       89.26      6.06 o
  12   2   3        7.26        8.43      3.95 o
 -11   3   3        0.52        0.53      6.38 o
 -10   3   3       16.13       22.89      6.46 o
  -9   3   3       38.82       43.39      4.61 o
  -8   3   3        3.20        2.70      2.36 o
  -7   3   3       49.23       49.08      3.09 o
  -6   3   3       16.28       13.06      2.65 o
  -5   3   3       59.70       58.66      2.28 o
  -4   3   3      110.40      117.60      2.69 o
  -3   3   3      151.78      150.93      3.20 o
  -2   3   3        0.01        0.39      0.66 o
  -1   3   3      369.60      374.62      5.16 o
   0   3   3      332.76      326.40      4.42 o
   1   3   3       82.05       78.05      2.57 o
   2   3   3        1.68        0.26      0.82 o
   3   3   3       89.66       86.65      1.35 o
   4   3   3       15.96       12.69      0.92 o
   5   3   3       56.47       56.31      1.07 o
   6   3   3      208.58      198.15      3.07 o
   7   3   3       13.66       13.08      1.97 o
   8   3   3       59.95       52.10      2.46 o
   9   3   3       46.56       44.50      3.42 o
  10   3   3       84.04       92.02      5.66 o
  11   3   3        8.76        7.50      2.76 o
  12   3   3        4.50        3.16      3.42 o
 -11   4   3        3.94        3.40      5.15 o
 -10   4   3        8.68       15.01      5.07 o
  -9   4   3       10.42        9.54      2.99 o
  -8   4   3       53.78       58.87      3.73 o
  -7   4   3        0.00        0.03      2.37 o
  -6   4   3       21.16       20.15      7.64 o
  -5   4   3        6.52        5.68      2.24 o
  -4   4   3      489.63      472.20      8.37 o
  -3   4   3       30.23       24.68      1.55 o
  -2   4   3      547.64      555.78     13.23 o
  -1   4   3        9.73        9.65      0.99 o
   0   4   3       86.11       93.51      1.57 o
   1   4   3      118.50      118.48      3.23 o
   2   4   3      189.80      181.33      3.67 o
   3   4   3       76.34       78.81      5.07 o
   4   4   3       27.96       32.86      0.69 o
   5   4   3       24.76       29.66      0.85 o
   6   4   3       82.05       81.18      1.64 o
   7   4   3       70.61       71.11      1.86 o
   8   4   3       63.55       54.36      3.25 o
   9   4   3       53.75       54.37      3.42 o
  10   4   3        0.69       -1.58      2.76 o
  11   4   3        3.33       -0.39      3.55 o
  12   4   3        9.79       17.11      3.95 o
 -10   5   3        1.78       -3.58      3.58 o
  -9   5   3        0.44       -3.37      4.36 o
  -8   5   3       25.13       27.09      3.82 o
  -7   5   3       61.75       62.77      6.12 o
  -6   5   3       10.08       10.95      3.29 o
  -5   5   3        4.98        4.40      1.80 o
  -4   5   3      253.08      253.57      8.56 o
  -3   5   3      185.68      175.82      5.27 o
  -2   5   3      136.01      128.69      5.86 o
  -1   5   3       68.18       64.74      2.30 o
   0   5   3       21.93       23.07      0.84 o
   1   5   3       13.57       14.86      0.86 o
   2   5   3      140.74      145.34      1.91 o
   3   5   3       20.83       22.05      1.20 o
   4   5   3       49.65       55.94      2.24 o
   5   5   3        0.01        0.03      0.22 o
   6   5   3        0.53        1.22      1.25 o
   7   5   3        0.65       -0.39      0.84 o
   8   5   3        1.84        1.73      2.30 o
   9   5   3        0.08        0.13      2.11 o
  10   5   3       17.42       16.06      2.90 o
  11   5   3        0.15        0.79      2.37 o
  12   5   3        0.27        1.84      7.77 o
 -10   6   3        1.44       -0.85      4.63 o
  -9   6   3        5.14        6.29      3.88 o
  -8   6   3       48.37       52.37      4.54 o
  -7   6   3        5.71        8.07      2.63 o
  -6   6   3        7.31        7.77      1.95 o
  -5   6   3        1.52        2.58      1.71 o
  -4   6   3       10.45       15.24      1.77 o
  -3   6   3       94.94       93.13      3.48 o
  -2   6   3       45.32       43.00      1.83 o
  -1   6   3       60.37       53.94      1.68 o
   0   6   3       30.67       29.91      2.24 o
   1   6   3       56.58       61.06      1.32 o
   2   6   3      179.22      179.46      2.37 o
   3   6   3      196.28      187.54      4.12 o
   4   6   3      241.30      225.44      4.72 o
   5   6   3        3.20        4.00      0.89 o
   6   6   3       19.37       17.23      2.48 o
   7   6   3        8.95        9.35      1.12 o
   8   6   3        6.39        5.65      1.65 o
   9   6   3        0.00       -1.97      1.97 o
  10   6   3       23.57       29.36      8.43 o
  11   6   3       11.49       11.72      7.24 o
  12   6   3       22.49       15.93      9.61 o
  -9   7   3        0.21        0.47      3.68 o
  -8   7   3        9.93       10.71      4.23 o
  -7   7   3       17.28       18.58      6.91 o
  -6   7   3       35.68       36.97      2.81 o
  -5   7   3       62.77       53.48      2.86 o
  -4   7   3       61.08       65.02      2.57 o
  -3   7   3       27.62       25.13      4.74 o
  -2   7   3        2.31        2.62      1.15 o
  -1   7   3       37.11       33.26      1.52 o
   0   7   3        0.42       -0.50      0.66 o
   1   7   3      295.45      294.27      4.51 o
   2   7   3       35.26       31.76      0.92 o
   3   7   3      216.79      211.09      7.24 o
   4   7   3       66.66       71.96      2.54 o
   5   7   3      205.94      189.65      4.86 o
   6   7   3        3.03        2.14      2.21 o
   7   7   3        8.86        8.22      3.03 o
   8   7   3        0.21        0.23      2.49 o
   9   7   3       33.47       36.86      6.45 o
  10   7   3        9.51       11.85      8.43 o
  11   7   3        1.00       -8.69      8.69 o
  -9   8   3        0.28        0.75      4.20 o
  -8   8   3        0.09        6.93      4.04 o
  -7   8   3        8.81        9.11      3.13 o
  -6   8   3        8.90       13.30      2.68 o
  -5   8   3       78.30       80.49      8.69 o
  -4   8   3        3.15        3.05      1.53 o
  -3   8   3       12.98       18.69      1.77 o
  -2   8   3        5.70        5.59      1.35 o
  -1   8   3       33.90       31.06      1.71 o
   0   8   3      299.86      302.20     13.82 o
   1   8   3       19.80       20.37      1.16 o
   2   8   3      126.81      121.08      3.00 o
   3   8   3      215.80      206.57      5.38 o
   4   8   3        8.19        6.15      1.36 o
   5   8   3       53.49       54.12      2.29 o
   6   8   3        2.98        2.00      2.25 o
   7   8   3       17.69       16.35      3.10 o
   8   8   3        1.67        5.92      3.29 o
   9   8   3        1.71        3.42      5.00 o
  10   8   3        0.02       35.68     11.72 o
  11   8   3        0.03       22.78      9.08 o
  -8   9   3       16.09       10.75      5.41 o
  -7   9   3       20.96       21.75      6.12 o
  -6   9   3        0.67        1.35      2.53 o
  -5   9   3        8.74       12.24      2.62 o
  -4   9   3        0.02       -1.75      2.03 o
  -3   9   3        9.51        8.79      2.30 o
  -2   9   3       38.60       37.45      6.71 o
  -1   9   3       63.66       55.77      3.16 o
   0   9   3       75.12       64.19      2.70 o
   1   9   3        8.90        8.84      1.31 o
   2   9   3      124.61      123.48      3.92 o
   3   9   3        0.96        0.82      0.51 o
   4   9   3        2.29        1.36      1.20 o
   5   9   3       29.88       27.57      2.08 o
   6   9   3        4.17        4.30      2.51 o
   7   9   3        0.14        1.32      2.96 o
   8   9   3        0.54       -2.00      3.36 o
   9   9   3        2.76        3.42      5.92 o
  10   9   3        4.60       23.83      9.08 o
  -7  10   3        0.97       -0.33      4.92 o
  -6  10   3        2.78        2.59      5.13 o
  -5  10   3        2.79        4.26      3.16 o
  -4  10   3       16.23       16.28      3.42 o
  -3  10   3       17.24       14.79      2.14 o
  -2  10   3        4.28        3.83      3.49 o
  -1  10   3        0.34       -0.83      2.21 o
   0  10   3       53.38       53.70      2.96 o
   1  10   3        7.19       10.12      1.76 o
   2  10   3       12.70       11.33      3.03 o
   3  10   3      148.37      142.13      4.14 o
   4  10   3       51.80       49.50      3.29 o
   5  10   3       30.28       26.11      4.00 o
   6  10   3        7.50        2.23      4.08 o
   7  10   3        8.19        5.97      5.73 o
   8  10   3       14.42       20.90      4.33 o
   9  10   3        5.75        8.69      6.19 o
  10  10   3        0.80        9.35      8.95 o
  -6  11   3        0.67       -5.16      5.16 o
  -5  11   3        3.69        6.33      3.83 o
  -4  11   3       11.35       13.52      4.48 o
  -3  11   3        0.48        0.53      2.82 o
  -2  11   3        1.30       -1.56      3.12 o
  -1  11   3        0.27        2.00      1.85 o
   0  11   3       31.64       29.94      2.56 o
   1  11   3        4.44        3.84      1.89 o
   2  11   3        5.74        6.56      1.74 o
   3  11   3       27.37       31.33      3.82 o
   4  11   3        8.09       11.59      2.63 o
   5  11   3       37.94       29.23      6.98 o
   6  11   3        2.60        6.12      3.60 o
   7  11   3        5.86        9.31      3.56 o
   8  11   3        0.13       -3.33      5.37 o
   9  11   3        5.61       -2.24      9.08 o
  -5  12   3        0.24       -6.45      6.91 o
  -4  12   3       28.64       39.01      4.78 o
  -3  12   3       31.43       27.14      4.07 o
  -2  12   3        9.67       13.01      3.26 o
  -1  12   3        3.73        9.75      3.13 o
   0  12   3        3.07        4.42      2.47 o
   1  12   3        0.21       -0.94      2.33 o
   2  12   3        0.59       -1.71      2.63 o
   3  12   3       13.94       10.66      3.69 o
   4  12   3        7.43        3.82      3.95 o
   5  12   3       17.01       28.83      7.50 o
   6  12   3        0.20       -0.13      6.58 o
   7  12   3        7.89       17.03      4.74 o
   8  12   3        9.51       10.73      3.94 o
  -3  13   3       32.25       36.04      5.54 o
  -2  13   3        5.16        5.41      4.41 o
  -1  13   3        4.60       -2.04      3.22 o
   0  13   3        5.80        4.67      2.89 o
   1  13   3        0.32       -4.34      4.34 o
   2  13   3        0.30        6.58      3.42 o
   3  13   3        4.14       19.09      9.08 o
   4  13   3        1.11       -7.77      7.77 o
   5  13   3        5.10       17.11      5.79 o
   6  13   3        5.51       -7.50      8.16 o
   7  13   3        3.89       13.43      8.69 o
  -1  14   3        7.25        2.39      3.61 o
   0  14   3       32.01       29.62      5.00 o
   1  14   3        1.47        5.00      5.00 o
   2  14   3        6.22       -4.08      7.11 o
   3  14   3        5.89       10.01      6.58 o
   4  14   3        0.54       -1.45      5.92 o
   5  14   3        3.42        3.29      6.85 o
  -3 -14   4       10.02        8.69      5.92 o
  -2 -14   4       21.22       28.30      6.58 o
  -1 -14   4        0.00        2.37      4.74 o
   0 -14   4        1.80        7.64      5.28 o
  -5 -13   4        0.40       12.90     10.01 o
  -4 -13   4       13.67       21.12      5.66 o
  -3 -13   4        2.73        3.55      8.16 o
  -2 -13   4        5.22       -2.34      3.54 o
  -1 -13   4        8.18        6.03      3.73 o
   0 -13   4       48.19       48.42      4.68 o
   1 -13   4       12.05        9.18      2.61 o
   2 -13   4        9.53        5.87      4.42 o
   3 -13   4      107.96      113.46      7.90 o
  -7 -12   4        0.01       -1.18      7.90 o
  -6 -12   4        0.97        3.23      3.44 o
  -5 -12   4        5.01        4.72      3.79 o
  -4 -12   4        4.26        4.19      3.58 o
  -3 -12   4        1.85       -0.86      2.65 o
  -2 -12   4       26.62       28.29      5.79 o
  -1 -12   4        1.60        4.02      6.65 o
   0 -12   4       69.18       67.62      4.70 o
   1 -12   4       43.95       35.07      4.01 o
   2 -12   4       22.61       26.29      5.07 o
   3 -12   4       28.69       29.56      8.69 o
   4 -12   4        0.04       -2.28      4.28 o
   5 -12   4        0.72       -1.63      4.35 o
  -8 -11   4       30.47       26.59     10.66 o
  -7 -11   4        0.44        1.48      3.98 o
  -6 -11   4        2.54        2.16      2.51 o
  -5 -11   4        0.14        2.42      3.53 o
  -4 -11   4       14.08       18.03      4.35 o
  -3 -11   4       17.53       17.59      4.61 o
  -2 -11   4       16.97       12.16      3.03 o
  -1 -11   4       87.25       99.01      9.08 o
   0 -11   4       57.68       55.76      3.43 o
   1 -11   4       33.46       35.34      2.82 o
   2 -11   4        1.85        2.35      2.34 o
   3 -11   4       35.21       35.14      3.16 o
   4 -11   4       55.45       55.04      4.74 o
   5 -11   4        6.50        1.38      6.71 o
   6 -11   4       17.84       18.05      4.96 o
  -8 -10   4        5.75        0.99      3.03 o
  -7 -10   4       15.86       14.14      4.28 o
  -6 -10   4        1.00        1.66      2.77 o
  -5 -10   4       13.70       13.99      2.26 o
  -4 -10   4       29.87       29.32      3.15 o
  -3 -10   4      117.57      115.65      5.60 o
  -2 -10   4        0.21        1.09      1.89 o
  -1 -10   4        0.65        1.59      1.68 o
   0 -10   4        7.34        6.29      2.40 o
   1 -10   4        0.22        0.47      1.92 o
   2 -10   4       52.67       59.79      3.67 o
   3 -10   4        2.91        1.73      2.33 o
   4 -10   4       72.09       77.05      3.86 o
   5 -10   4        0.02        1.93      2.98 o
   6 -10   4        5.09       13.23      5.01 o
   7 -10   4       17.49       21.68      5.12 o
  -9  -9   4        7.30        2.50      4.21 o
  -8  -9   4       12.00       10.82      2.81 o
  -7  -9   4        1.67        1.49      2.46 o
  -6  -9   4        0.84       -2.44      4.28 o
  -5  -9   4        8.67        5.81      2.63 o
  -4  -9   4       34.58       39.64      2.36 o
  -3  -9   4      134.00      130.74      3.75 o
  -2  -9   4        0.27        1.69      1.68 o
  -1  -9   4        9.08        9.54      1.74 o
   0  -9   4        0.00        2.13      1.97 o
   1  -9   4        2.89        1.01      1.57 o
   2  -9   4        2.46        1.93      1.83 o
   3  -9   4        1.11        2.96      4.08 o
   4  -9   4        0.60        2.08      2.90 o
   5  -9   4        6.99       12.71      2.99 o
   6  -9   4       11.22       10.68      8.16 o
   7  -9   4      159.13      150.59      6.85 o
   8  -9   4       43.21       38.16      4.68 o
 -10  -8   4        2.52        2.76      3.82 o
  -9  -8   4        3.16        1.45      3.03 o
  -8  -8   4       38.60       32.40      3.13 o
  -7  -8   4      498.99      492.02     16.92 o
  -6  -8   4      105.34       99.41      4.38 o
  -5  -8   4        0.11        0.95      1.91 o
  -4  -8   4      434.56      463.10     11.85 o
  -3  -8   4      122.46      121.25      3.43 o
  -2  -8   4        0.89        0.85      1.45 o
  -1  -8   4       43.76       46.01      5.00 o
   0  -8   4        6.78        7.85      1.48 o
   1  -8   4       10.29        8.23      1.70 o
   2  -8   4       32.18       24.42      2.11 o
   3  -8   4       12.26       14.34      4.08 o
   4  -8   4       48.51       50.00      5.07 o
   5  -8   4        4.61        1.98      2.49 o
   6  -8   4       63.46       76.35     11.39 o
   7  -8   4       52.93       49.19      5.73 o
   8  -8   4        0.23        1.71      4.50 o
   9  -8   4        1.82       -1.72      3.95 o
 -10  -7   4        7.47        6.06      5.13 o
  -9  -7   4       81.19       85.97      5.13 o
  -8  -7   4       43.45       43.79      9.02 o
  -7  -7   4      567.80      602.93     17.44 o
  -6  -7   4      892.49      952.14     18.05 o
  -5  -7   4      322.51      345.51      7.17 o
  -4  -7   4       60.21       54.10      2.30 o
  -3  -7   4       16.89       14.05      1.39 o
  -2  -7   4        2.05        2.93      1.65 o
  -1  -7   4       23.45       25.85      1.86 o
   0  -7   4       16.19       17.29      3.49 o
   1  -7   4        8.75       10.72      3.29 o
   2  -7   4       10.74       10.42      1.65 o
   3  -7   4      177.02      226.18      5.20 o
   4  -7   4       50.79       58.25      2.96 o
   5  -7   4        2.64        4.09      2.03 o
   6  -7   4        6.92        8.44      2.15 o
   7  -7   4       12.28        6.60      2.78 o
   8  -7   4        2.28       -2.35      3.06 o
   9  -7   4        8.84        6.91      6.32 o
  10  -7   4        9.99       12.94      5.02 o
 -11  -6   4        1.43       -4.34      4.48 o
 -10  -6   4        0.19       -1.71      3.82 o
  -9  -6   4       18.07       21.85      4.21 o
  -8  -6   4      137.13      146.55      7.24 o
  -7  -6   4      132.14      120.75      3.67 o
  -6  -6   4       16.80       15.97      1.74 o
  -5  -6   4      230.48      236.77      5.03 o
  -4  -6   4       82.90       80.07      2.05 o
  -3  -6   4       50.50       53.33      3.29 o
  -2  -6   4        3.49        2.67      1.18 o
  -1  -6   4      326.10      326.66      5.21 o
   0  -6   4        5.89        3.27      1.97 o
   1  -6   4       42.70       42.98      4.21 o
   2  -6   4       96.14      106.95      5.07 o
   3  -6   4      191.49      220.06      9.87 o
   4  -6   4      131.44      131.44      3.52 o
   5  -6   4        2.70        3.98      1.33 o
   6  -6   4       86.38       89.48      3.59 o
   7  -6   4        0.04       -1.29      4.61 o
   8  -6   4        1.62        4.43      2.90 o
   9  -6   4        0.05       -1.32      3.60 o
  10  -6   4        1.79        2.28      4.47 o
 -11  -5   4       34.95       41.86      5.27 o
 -10  -5   4      243.84      274.75     11.45 o
  -9  -5   4      133.22      152.32      7.90 o
  -8  -5   4       30.87       32.68      2.47 o
  -7  -5   4       66.00       56.10      5.13 o
  -6  -5   4       21.29       25.49      1.95 o
  -5  -5   4      188.00      206.60      3.98 o
  -4  -5   4      177.29      172.77      3.31 o
  -3  -5   4        1.26        3.44      0.73 o
  -2  -5   4       71.75       62.50      2.24 o
  -1  -5   4     1565.71     1626.58     41.34 o
   0  -5   4     4046.54     4339.29     84.78 o
   1  -5   4      425.78      529.26      9.31 o
   2  -5   4       95.58      100.71      2.35 o
   3  -5   4      202.13      233.41      5.04 o
   4  -5   4       72.68       78.10      8.43 o
   5  -5   4        3.16        1.50      1.61 o
   6  -5   4        3.97        1.29      1.49 o
   7  -5   4       61.61       67.31      3.29 o
   8  -5   4        2.28       -1.75      2.18 o
   9  -5   4        4.58        4.90      3.01 o
  10  -5   4        7.11       14.12      5.13 o
  11  -5   4       21.75       17.59      4.11 o
 -11  -4   4        4.28        2.37      4.48 o
 -10  -4   4       29.75       38.57      4.21 o
  -9  -4   4        0.21        0.74      2.02 o
  -8  -4   4        8.01        8.45      2.76 o
  -7  -4   4        0.01       -1.77      1.77 o
  -6  -4   4       28.99       30.81      4.41 o
  -5  -4   4      271.54      264.84      6.58 o
  -4  -4   4      244.67      246.05      9.87 o
  -3  -4   4        2.38        1.14      2.11 o
  -2  -4   4     1279.94     1337.43     17.00 o
  -1  -4   4     1642.23     1903.28     29.03 o
   0  -4   4     3291.83     3852.61     84.65 o
   1  -4   4     4203.03     4367.03     63.19 o
   2  -4   4        8.06        9.41      1.18 o
   3  -4   4      148.43      157.19      3.04 o
   4  -4   4       11.35       11.15      1.29 o
   5  -4   4       36.69       38.46      2.83 o
   6  -4   4        0.05       -1.63      1.71 o
   7  -4   4        0.56        4.50      2.63 o
   8  -4   4        2.38        3.67      1.99 o
   9  -4   4        1.34       -1.45      2.66 o
  10  -4   4       67.67       83.90     19.42 o
  11  -4   4        0.05        0.52      4.94 o
 -11  -3   4        0.67        1.32      4.08 o
 -10  -3   4        3.62        4.34      3.82 o
  -9  -3   4        0.62        8.64      5.13 o
  -8  -3   4        3.46        0.70      2.13 o
  -7  -3   4      186.53      184.05      4.18 o
  -6  -3   4        2.54        2.88      1.20 o
  -5  -3   4      236.64      242.29      5.89 o
  -4  -3   4       26.58       25.81      3.62 o
  -3  -3   4      312.79      361.02     11.26 o
  -2  -3   4      672.21      685.85     28.70 o
  -1  -3   4      153.67      212.94      3.62 o
   0  -3   4     1520.58     1663.42     53.84 o
   1  -3   4      212.63      189.87      6.71 o
   2  -3   4      319.08      354.18      7.11 o
   3  -3   4      566.07      563.43     15.34 o
   4  -3   4      137.07      156.94      4.61 o
   5  -3   4        3.48        4.51      0.82 o
   6  -3   4       64.10       67.08      4.08 o
   7  -3   4       31.73       28.12      5.00 o
   8  -3   4        0.02       -2.36      2.50 o
   9  -3   4      211.70      214.73      6.23 o
  10  -3   4      126.95      131.43     15.80 o
  11  -3   4       40.03       47.26      5.00 o
 -11  -2   4       16.43       14.74      5.27 o
 -10  -2   4        0.00       -0.01      3.36 o
  -9  -2   4       94.39       73.53      5.39 o
  -8  -2   4        0.45        2.04      3.36 o
  -7  -2   4       15.04       10.83      3.55 o
  -6  -2   4       76.75       72.65      2.21 o
  -5  -2   4        2.20        2.10      1.15 o
  -4  -2   4     1290.81     1497.69     28.11 o
  -3  -2   4     2613.60     2929.40     62.99 o
  -2  -2   4      184.75      199.85      7.44 o
  -1  -2   4      630.07      618.87     12.24 o
   0  -2   4     1552.75     1565.26     33.64 o
   1  -2   4     1865.67     2031.96     34.95 o
   2  -2   4      591.49      608.12     18.56 o
   3  -2   4      769.34      815.32     24.68 o
   4  -2   4       17.86       10.72      0.92 o
   5  -2   4       38.21       39.47      1.33 o
   6  -2   4      522.74      522.64      8.29 o
   7  -2   4     1222.28     1238.99     20.23 o
   8  -2   4       24.01       16.86      2.44 o
   9  -2   4       64.90       61.87      3.08 o
  10  -2   4        0.38       -2.01      6.12 o
  11  -2   4       10.35       10.27      3.69 o
  12  -2   4       11.02       15.27      5.40 o
 -11  -1   4        1.85       -2.50      4.48 o
 -10  -1   4       11.06        9.68      3.91 o
  -9  -1   4       13.49       12.78      2.81 o
  -8  -1   4        2.49        5.16      4.41 o
  -7  -1   4        6.80        5.98      1.99 o
  -6  -1   4       80.46       63.37      2.25 o
  -5  -1   4       31.50       37.23      1.73 o
  -4  -1   4     1046.37     1264.57     19.12 o
  -3  -1   4        1.25       -0.19      1.38 o
  -2  -1   4      315.40      323.05      9.35 o
  -1  -1   4       26.48       34.12      1.02 o
   0  -1   4      129.08      120.35      6.45 o
   1  -1   4     1595.80     1570.84     41.73 o
   2  -1   4     1495.23     1557.27     47.46 o
   3  -1   4      365.89      415.39      6.19 o
   4  -1   4       32.26       29.18      0.92 o
   5  -1   4      119.39      123.61      2.23 o
   6  -1   4     1696.79     1678.48     25.21 o
   7  -1   4     2117.35     2084.14     47.39 o
   8  -1   4      256.75      247.00     11.26 o
   9  -1   4       32.26       30.28      2.80 o
  10  -1   4        0.31        0.49      2.91 o
  11  -1   4       13.75        7.77      3.42 o
  12  -1   4        5.61        6.19      5.00 o
 -11   0   4        0.42        0.28      4.41 o
 -10   0   4        0.31        0.36      3.67 o
  -9   0   4       39.27       36.45      3.63 o
  -8   0   4      155.25      128.56      4.64 o
  -7   0   4      756.32      627.98     12.64 o
  -6   0   4       80.46       40.21      1.77 o
  -5   0   4      350.34      361.16     13.36 o
  -4   0   4       13.30       13.34      1.13 o
  -3   0   4      715.00      752.72     12.66 o
  -2   0   4      114.28      128.82      2.37 o
  -1   0   4      100.91      110.28      2.63 o
   0   0   4     1239.88     1329.09     25.08 o
   1   0   4      127.94      114.22      1.83 o
   2   0   4     1474.27     1459.39     33.90 o
   3   0   4       67.02       80.48      1.65 o
   4   0   4      435.67      504.33      8.75 o
   5   0   4      497.92      531.29     10.01 o
   6   0   4       92.65       85.40      2.69 o
   7   0   4       19.49       17.04      1.12 o
   8   0   4       53.73       41.68      2.51 o
   9   0   4       19.07       18.63      4.81 o
  10   0   4        3.10        1.44      2.18 o
  11   0   4       69.17       79.25      6.71 o
  12   0   4       29.71       32.25      5.92 o
 -11   1   4       17.89        2.96      6.62 o
 -10   1   4       29.35       36.63      6.61 o
  -9   1   4       87.43       87.97      7.50 o
  -8   1   4       25.60       34.82      2.91 o
  -7   1   4      752.96      654.39     13.36 o
  -6   1   4      158.36      121.16      2.88 o
  -5   1   4      262.03      286.83      5.86 o
  -4   1   4       53.90       55.17      2.00 o
  -3   1   4      280.84      247.37      4.78 o
  -2   1   4       20.42       36.29      1.20 o
  -1   1   4       27.05       27.56      1.32 o
   0   1   4       15.60       18.48      0.79 o
   1   1   4      240.27      258.84      3.65 o
   2   1   4      374.51      362.51      5.40 o
   3   1   4     8115.42     8609.12    218.47 o
   4   1   4      886.66      933.20     23.50 o
   5   1   4        5.78        5.83      0.66 o
   6   1   4        0.04        0.40      1.51 o
   7   1   4       25.84       24.34      3.09 o
   8   1   4      105.38      103.10      3.67 o
   9   1   4      171.39      175.82      7.90 o
  10   1   4        0.52        0.92      2.37 o
  11   1   4        6.74        8.43      3.16 o
  12   1   4        4.64        2.50      5.27 o
 -11   2   4      157.16      167.95     10.47 o
 -10   2   4      279.61      319.34     13.45 o
  -9   2   4       89.27       81.72      6.65 o
  -8   2   4       24.03       16.45      2.70 o
  -7   2   4        0.08       -0.39      3.95 o
  -6   2   4      146.65      127.97      3.57 o
  -5   2   4       71.79       69.28      2.05 o
  -4   2   4       48.69       50.85      3.75 o
  -3   2   4      214.96      231.59      8.82 o
  -2   2   4      794.41      734.38     28.77 o
  -1   2   4      887.27      973.47     14.33 o
   0   2   4       28.40       31.00      1.02 o
   1   2   4      170.24      149.52      2.51 o
   2   2   4      160.53      139.07      2.83 o
   3   2   4     2941.01     3430.83    115.32 o
   4   2   4       87.76       95.05      1.76 o
   5   2   4     1200.16     1307.97     30.15 o
   6   2   4        4.62        7.28      1.18 o
   7   2   4       43.55       44.10      1.42 o
   8   2   4      287.66      276.55      6.61 o
   9   2   4       23.35       18.43      1.99 o
  10   2   4       31.36       31.33      4.21 o
  11   2   4       81.40       75.04      5.53 o
  12   2   4       37.93       42.26      5.79 o
 -11   3   4      252.88      259.34     14.58 o
 -10   3   4      542.19      592.94     21.55 o
  -9   3   4       94.28       95.42      8.62 o
  -8   3   4       49.15       47.91      3.17 o
  -7   3   4        7.29        5.65      1.89 o
  -6   3   4       91.04       84.96      2.72 o
  -5   3   4      198.74      196.05      4.32 o
  -4   3   4       35.79       38.21      1.61 o
  -3   3   4        0.43        0.81      0.88 o
  -2   3   4      843.24      869.57     12.39 o
  -1   3   4     3609.91     3864.46     45.18 o
   0   3   4     9666.11     9762.89    220.12 o
   1   3   4       10.06        7.75      0.59 o
   2   3   4      573.08      661.99     31.73 o
   3   3   4     1812.80     1986.86     56.35 o
   4   3   4        5.51        4.54      0.51 o
   5   3   4      820.12      926.45     10.47 o
   6   3   4        7.38        8.22      0.69 o
   7   3   4      110.70      114.35      1.99 o
   8   3   4        4.33        4.61      1.52 o
   9   3   4       24.42       19.75      3.03 o
  10   3   4       79.32       80.70      5.00 o
  11   3   4       43.52       46.87      5.00 o
  12   3   4       86.78       94.00      7.11 o
 -10   4   4       45.53       62.35      6.04 o
  -9   4   4       39.91       38.73      4.16 o
  -8   4   4       46.54       52.54      3.68 o
  -7   4   4       13.41        9.74      2.37 o
  -6   4   4      222.58      215.98      8.56 o
  -5   4   4      700.91      676.51     13.49 o
  -4   4   4      105.60      111.08      3.07 o
  -3   4   4      273.00      249.74      5.99 o
  -2   4   4      499.65      515.83      7.52 o
  -1   4   4        0.01       -0.19      0.86 o
   0   4   4      804.47      912.76     11.53 o
   1   4   4      721.84      778.73     13.76 o
   2   4   4       22.40       26.66      0.56 o
   3   4   4       87.68       92.75      3.26 o
   4   4   4      928.96      917.15     40.22 o
   5   4   4      369.14      342.69      4.51 o
   6   4   4      200.03      205.26      4.67 o
   7   4   4       27.98       22.58      1.26 o
   8   4   4        2.69        1.89      7.11 o
   9   4   4       11.72       18.43      3.03 o
  10   4   4      741.09      851.10     24.35 o
  11   4   4       32.56       32.12      3.82 o
  12   4   4        1.75        4.48      2.90 o
 -10   5   4        1.79        2.80      5.60 o
  -9   5   4       19.19       24.18      3.80 o
  -8   5   4       29.97       29.75      4.54 o
  -7   5   4       21.73       23.33      2.35 o
  -6   5   4      179.80      176.30      6.85 o
  -5   5   4       74.83       75.04      3.29 o
  -4   5   4     1977.04     1889.79     33.64 o
  -3   5   4      647.69      565.23      9.43 o
  -2   5   4       79.75       61.00      3.23 o
  -1   5   4       42.84       47.10      1.52 o
   0   5   4      399.24      425.05      6.55 o
   1   5   4       11.66       11.64      1.45 o
   2   5   4      493.99      506.90      6.07 o
   3   5   4      977.05      966.35     18.22 o
   4   5   4        3.33        6.41      1.25 o
   5   5   4        4.69        1.90      0.86 o
   6   5   4       86.77       90.47      3.16 o
   7   5   4        8.58        5.99      1.10 o
   8   5   4      125.33      144.08      4.03 o
   9   5   4        0.02       -1.71      1.71 o
  10   5   4       22.90       28.96      3.29 o
  11   5   4        3.16       -3.42      5.66 o
  12   5   4       10.34       20.80     10.14 o
  -9   6   4       22.17       18.99      4.48 o
  -8   6   4        4.02       -1.47      3.95 o
  -7   6   4        0.01       -0.77      2.50 o
  -6   6   4       89.91       89.04      4.94 o
  -5   6   4       66.59       55.50      5.53 o
  -4   6   4     2031.24     2018.43     32.98 o
  -3   6   4     1595.48     1532.34     37.26 o
  -2   6   4        0.02       -1.45      1.45 o
  -1   6   4      278.63      275.67      6.19 o
   0   6   4       49.30       53.03      1.78 o
   1   6   4       14.64       14.02      0.74 o
   2   6   4      322.07      331.15      4.32 o
   3   6   4      159.23      159.80      3.76 o
   4   6   4       51.12       53.77      5.40 o
   5   6   4      231.25      210.66      9.28 o
   6   6   4      545.40      466.31     29.75 o
   7   6   4      588.39      490.29     21.46 o
   8   6   4       75.82       68.93      2.71 o
   9   6   4       59.02       66.75      5.92 o
  10   6   4       24.63       13.30      6.06 o
  11   6   4        4.17        9.08      7.11 o
  -9   7   4        8.05       12.00      4.94 o
  -8   7   4       54.37       46.49      6.38 o
  -7   7   4       29.72       38.01      3.63 o
  -6   7   4      255.48      267.48      7.02 o
  -5   7   4        4.36        2.51      2.17 o
  -4   7   4       32.99       29.92      2.01 o
  -3   7   4       83.37       80.82      3.32 o
  -2   7   4       15.05       15.01      1.53 o
  -1   7   4      235.90      254.36      4.74 o
   0   7   4        6.32        6.57      0.97 o
   1   7   4      499.77      474.45     10.20 o
   2   7   4     1194.76     1208.01     13.46 o
   3   7   4        7.34        8.84      1.58 o
   4   7   4       90.78       80.67      4.34 o
   5   7   4       17.29       15.45      3.23 o
   6   7   4      305.52      264.21     10.80 o
   7   7   4       42.88       32.47      3.41 o
   8   7   4      133.95      143.33      7.04 o
   9   7   4      128.39      138.63      9.35 o
  10   7   4        4.36        4.61      6.19 o
  11   7   4        8.68        7.37      8.95 o
  -8   8   4        3.25        4.08      5.07 o
  -7   8   4       85.36      108.52      5.45 o
  -6   8   4       87.44       91.78      4.11 o
  -5   8   4        0.00       -1.10      1.77 o
  -4   8   4        0.62        2.21      1.95 o
  -3   8   4       45.03       40.16      2.29 o
  -2   8   4       74.48       68.86      3.23 o
  -1   8   4        1.72        0.48      2.17 o
   0   8   4      191.77      191.14      6.52 o
   1   8   4      272.14      261.27      4.38 o
   2   8   4      235.87      229.47      5.66 o
   3   8   4     1913.57     1858.21     44.63 o
   4   8   4      552.18      520.87     11.47 o
   5   8   4        0.14        0.33      1.47 o
   6   8   4       88.72      104.41      4.96 o
   7   8   4       55.70       44.74      4.05 o
   8   8   4       16.23       11.98      3.26 o
   9   8   4       61.09       89.13      9.08 o
  10   8   4      121.12      126.25     13.43 o
  11   8   4        6.83       -8.95      8.95 o
  -8   9   4        1.44        0.98      3.99 o
  -7   9   4       28.64       28.81      4.55 o
  -6   9   4        8.84        7.32      3.23 o
  -5   9   4        0.32       -1.21      3.16 o
  -4   9   4       21.53       21.49      2.31 o
  -3   9   4        5.18        4.01      1.63 o
  -2   9   4       89.84       78.37      3.17 o
  -1   9   4       48.11       53.61      2.43 o
   0   9   4        9.73        9.04      1.58 o
   1   9   4      193.05      190.00      7.83 o
   2   9   4      581.41      590.51     15.67 o
   3   9   4     1911.54     1876.77     45.55 o
   4   9   4      452.03      462.39     10.79 o
   5   9   4       82.70       86.58      3.43 o
   6   9   4       63.52       64.55      4.54 o
   7   9   4       76.59       81.81     11.91 o
   8   9   4       79.24       81.35      4.90 o
   9   9   4       28.31       32.78      6.45 o
  10   9   4       27.92       36.33     10.01 o
  -7  10   4       22.83       14.97      6.85 o
  -6  10   4        3.56       -0.18      2.87 o
  -5  10   4        0.16        1.33      2.50 o
  -4  10   4       29.21       29.57      2.84 o
  -3  10   4       12.42       11.79      2.43 o
  -2  10   4       18.05       19.64      6.25 o
  -1  10   4       34.35       29.37      2.77 o
   0  10   4      222.56      216.79      6.32 o
   1  10   4      222.84      231.11     11.39 o
   2  10   4        6.46        5.54      1.45 o
   3  10   4        0.65        0.39      1.71 o
   4  10   4       82.58       80.31      4.34 o
   5  10   4       10.54        7.36      2.90 o
   6  10   4       19.28       24.93      4.65 o
   7  10   4        8.86       18.59      7.31 o
   8  10   4       57.35       59.29      5.07 o
   9  10   4      104.07      119.93     11.06 o
  10  10   4      166.16      205.24     17.77 o
  -6  11   4       19.62       14.61      7.04 o
  -5  11   4        0.01       -2.73      3.87 o
  -4  11   4        0.02        2.69      3.06 o
  -3  11   4       17.76       22.57      3.22 o
  -2  11   4        5.13        6.07      3.07 o
  -1  11   4        0.03       -0.19      2.46 o
   0  11   4      274.81      275.61     10.66 o
   1  11   4       57.55       57.61      2.93 o
   2  11   4       11.64        7.96      1.91 o
   3  11   4        0.45        2.76      3.16 o
   4  11   4       85.24       82.41      4.61 o
   5  11   4       38.69       33.57      6.98 o
   6  11   4        0.12       -4.12      4.12 o
   7  11   4      115.38      131.19     27.19 o
   8  11   4        1.07        5.76      5.41 o
   9  11   4      221.19      254.34     18.43 o
  -5  12   4        2.98       -1.33      4.86 o
  -4  12   4        6.79       11.81      4.27 o
  -3  12   4      136.46      148.41      9.81 o
  -2  12   4        3.13        3.77      6.85 o
  -1  12   4      109.47       98.34      4.89 o
   0  12   4       27.86       26.34      2.97 o
   1  12   4        2.05        0.96      2.09 o
   2  12   4       22.25       20.67      3.42 o
   3  12   4        0.17       -0.79      2.37 o
   4  12   4        4.60       -1.45      6.98 o
   5  12   4       16.10       25.67      5.79 o
   6  12   4        7.45        5.13      6.58 o
   7  12   4       58.16       51.66      5.96 o
   8  12   4        5.67        8.25      7.44 o
  -3  13   4       45.79       46.63      9.68 o
  -2  13   4        0.91        0.45      4.31 o
  -1  13   4       11.90        9.87      3.54 o
   0  13   4        1.03       -0.81      2.47 o
   1  13   4        0.13        3.55      5.40 o
   2  13   4       18.27       17.51      4.08 o
   3  13   4        5.47       11.85      6.32 o
   4  13   4        8.07        1.32      4.87 o
   5  13   4        1.02        2.63      6.32 o
   6  13   4       45.22       54.90      7.77 o
   7  13   4      156.93      145.08     12.51 o
  -1  14   4       44.31       29.62      5.53 o
   0  14   4       10.20       14.61      5.40 o
   1  14   4        1.85        2.76      5.13 o
   2  14   4        0.70       -8.16      8.16 o
   3  14   4        3.91       -5.66      5.66 o
   4  14   4        0.01       -3.42      6.19 o
   5  14   4        0.00        3.55      8.16 o
  -5 -13   5        0.65       -2.34      4.40 o
  -4 -13   5        0.92        3.16      3.74 o
  -3 -13   5        0.00       -0.14      4.58 o
  -2 -13   5        4.12        4.33      3.45 o
  -1 -13   5       39.07       33.58      6.45 o
   0 -13   5       32.98       30.66      5.75 o
   1 -13   5        5.42        3.27      5.73 o
   2 -13   5        7.67        7.07      3.14 o
   3 -13   5        0.02        1.44      3.40 o
  -6 -12   5        5.72        2.43      4.62 o
  -5 -12   5        0.32       -0.30      5.86 o
  -4 -12   5       42.71       40.18      5.12 o
  -3 -12   5        4.54       -0.46      4.49 o
  -2 -12   5        5.11        0.95      5.20 o
  -1 -12   5        9.08       14.26      4.68 o
   0 -12   5       77.74       72.73      6.32 o
   1 -12   5       21.61       23.53      4.48 o
   2 -12   5        2.16        1.86      3.90 o
   3 -12   5        0.00        0.53      4.33 o
   4 -12   5        3.72       17.60      6.65 o
   5 -12   5       26.39       28.44     10.14 o
  -7 -11   5        1.98       -0.50      4.16 o
  -6 -11   5        2.82       -1.70      7.70 o
  -5 -11   5        2.58        4.45      3.97 o
  -4 -11   5        4.79        4.94      6.19 o
  -3 -11   5        3.05        5.57      4.16 o
  -2 -11   5        0.10       -2.16      4.54 o
  -1 -11   5        1.19       -2.34      3.82 o
   0 -11   5        0.02       -0.57      2.34 o
   1 -11   5        1.03       -0.39      4.08 o
   2 -11   5       28.69       28.58      4.15 o
   3 -11   5       13.54       10.91      2.71 o
   4 -11   5        0.43        0.84      3.26 o
   5 -11   5       23.02       31.72      5.66 o
   6 -11   5       21.91       10.24      4.54 o
  -8 -10   5        1.00        0.86      2.84 o
  -7 -10   5        6.30        5.24      4.04 o
  -6 -10   5        3.72        5.86      2.97 o
  -5 -10   5        0.28       -4.81      4.81 o
  -4 -10   5        0.19       -1.16      2.33 o
  -3 -10   5        3.37        3.71      2.86 o
  -2 -10   5       10.37       12.05      2.75 o
  -1 -10   5        5.29        6.33      2.25 o
   0 -10   5      102.71      105.60      3.63 o
   1 -10   5        0.66        1.03      2.09 o
   2 -10   5        6.22        3.75      2.44 o
   3 -10   5        4.24        4.50      2.39 o
   4 -10   5       19.88       20.76      3.27 o
   5 -10   5        0.28       -0.35      2.87 o
   6 -10   5       26.74       25.08      4.37 o
   7 -10   5       27.14       25.14      8.89 o
  -9  -9   5        0.47       -2.37      3.16 o
  -8  -9   5       20.26       19.77      3.42 o
  -7  -9   5       10.83        1.13      6.52 o
  -6  -9   5        4.86        7.89      2.90 o
  -5  -9   5       12.77       12.79      6.45 o
  -4  -9   5       65.02       63.95      2.97 o
  -3  -9   5       32.27       36.27      2.66 o
  -2  -9   5      106.90      118.40      4.52 o
  -1  -9   5       20.70       20.08      3.03 o
   0  -9   5       30.41       31.18      2.45 o
   1  -9   5        0.03        0.68      2.70 o
   2  -9   5        0.33       -1.99      1.99 o
   3  -9   5       17.60       19.90      4.15 o
   4  -9   5       11.22       10.88      2.48 o
   5  -9   5        7.73        8.54      5.13 o
   6  -9   5       29.36       29.05      3.17 o
   7  -9   5       12.33        6.32      7.17 o
   8  -9   5       17.09       12.15      5.40 o
 -10  -8   5        0.03       -4.08      4.08 o
  -9  -8   5        1.37       -2.50      4.08 o
  -8  -8   5        2.40        3.30      3.62 o
  -7  -8   5       26.80       28.02      5.33 o
  -6  -8   5       27.36       15.81      2.25 o
  -5  -8   5        0.21       -1.52      1.52 o
  -4  -8   5        2.81        2.42      1.68 o
  -3  -8   5       15.94       19.61      1.83 o
  -2  -8   5      105.13      111.60      6.65 o
  -1  -8   5        2.36        4.56      1.67 o
   0  -8   5        1.08        0.80      1.47 o
   1  -8   5       16.71       20.26      5.20 o
   2  -8   5        0.07       -0.40      1.65 o
   3  -8   5       16.55       19.95      2.21 o
   4  -8   5        1.64        0.90      1.92 o
   5  -8   5        0.69       -2.10      3.23 o
   6  -8   5        0.55       -2.31      2.43 o
   7  -8   5        0.51        4.87      3.35 o
   8  -8   5       34.97       31.54      5.66 o
   9  -8   5        4.09        5.68      4.88 o
 -10  -7   5        0.27        3.82      4.87 o
  -9  -7   5       12.13       12.77      4.87 o
  -8  -7   5        8.94       10.85      3.69 o
  -7  -7   5       91.23       98.35     12.05 o
  -6  -7   5       83.72       82.63      3.09 o
  -5  -7   5        0.06       -1.10      1.97 o
  -4  -7   5        4.60        4.91      1.39 o
  -3  -7   5        0.24        1.36      1.23 o
  -2  -7   5       79.12       82.89      3.55 o
  -1  -7   5       52.56       57.14      6.71 o
   0  -7   5        2.20        2.23      1.54 o
   1  -7   5       80.60       81.72      4.08 o
   2  -7   5        0.53       -0.62      2.05 o
   3  -7   5       65.43       70.87      5.99 o
   4  -7   5        2.89        2.16      1.51 o
   5  -7   5        6.88        5.43      1.98 o
   6  -7   5       28.93       23.48      3.82 o
   7  -7   5       57.73       64.05      4.07 o
   8  -7   5       12.39       16.65      5.33 o
   9  -7   5        1.43        1.09      3.75 o
 -10  -6   5        7.73        5.79      4.61 o
  -9  -6   5       22.69       20.67      3.42 o
  -8  -6   5       14.88       12.77      2.62 o
  -7  -6   5       11.07        7.43      2.17 o
  -6  -6   5      101.90       86.24      4.87 o
  -5  -6   5       11.89       11.63      1.90 o
  -4  -6   5       67.23       80.56      5.00 o
  -3  -6   5        4.58        4.23      1.12 o
  -2  -6   5      135.23      144.56      3.54 o
  -1  -6   5       38.32       40.36      1.57 o
   0  -6   5      103.63      103.42      3.35 o
   1  -6   5      180.02      166.46      4.09 o
   2  -6   5       27.96       27.63      4.28 o
   3  -6   5       75.07       84.55      1.88 o
   4  -6   5       13.48       12.41      1.38 o
   5  -6   5       65.17       64.37      2.54 o
   6  -6   5        7.18        5.63      1.68 o
   7  -6   5       32.73       31.73      2.60 o
   8  -6   5        1.39        5.39      3.82 o
   9  -6   5        0.26        2.09      3.48 o
  10  -6   5        0.10       -2.42      5.36 o
 -11  -5   5        0.00       -6.71      6.71 o
 -10  -5   5        6.79        5.40      4.87 o
  -9  -5   5       52.17       46.87      4.61 o
  -8  -5   5       52.26       48.66      3.02 o
  -7  -5   5        0.56        0.46      1.77 o
  -6  -5   5       19.94       23.08      2.23 o
  -5  -5   5       84.80       82.72      2.93 o
  -4  -5   5       19.85       20.52      1.39 o
  -3  -5   5       76.34       82.73      4.54 o
  -2  -5   5       14.50       14.84      1.19 o
  -1  -5   5        3.65       10.20      3.42 o
   0  -5   5      370.99      387.14      7.69 o
   1  -5   5       18.31       19.85      3.42 o
   2  -5   5       18.14       17.47      1.67 o
   3  -5   5        1.04        2.55      0.99 o
   4  -5   5        0.50       -0.43      2.37 o
   5  -5   5       55.00       50.01      3.36 o
   6  -5   5       17.91       22.64      3.62 o
   7  -5   5        3.20        3.60      1.87 o
   8  -5   5       20.02       19.44      2.43 o
   9  -5   5       10.91       10.45      3.29 o
  10  -5   5        5.06       10.44      4.23 o
 -11  -4   5       11.39        6.71      6.32 o
 -10  -4   5        0.00       -0.79      3.42 o
  -9  -4   5        6.50        7.68      2.68 o
  -8  -4   5       67.79       64.56      3.23 o
  -7  -4   5       45.39       38.10      2.27 o
  -6  -4   5        3.10        5.80      1.07 o
  -5  -4   5       13.86       11.97      1.44 o
  -4  -4   5        6.82        4.16      2.76 o
  -3  -4   5       46.29       41.89      1.97 o
  -2  -4   5       17.64       22.37      1.32 o
  -1  -4   5      187.84      197.48      5.00 o
   0  -4   5      449.63      477.29      9.30 o
   1  -4   5      259.35      257.77      6.52 o
   2  -4   5       35.75       41.62      1.91 o
   3  -4   5       46.93       45.46      3.55 o
   4  -4   5       47.56       43.62      3.95 o
   5  -4   5      112.71      116.95      2.58 o
   6  -4   5       21.93       21.42      1.97 o
   7  -4   5       21.06       24.25      2.59 o
   8  -4   5        2.18        3.38      2.20 o
   9  -4   5        0.35       -1.32      2.35 o
  10  -4   5        9.35        2.70      3.56 o
  11  -4   5        7.66        4.53      5.73 o
 -11  -3   5        0.05        2.37      3.82 o
 -10  -3   5        4.24       -1.32      4.87 o
  -9  -3   5        0.46        3.79      2.97 o
  -8  -3   5        3.20        5.06      3.58 o
  -7  -3   5        0.46        0.42      1.51 o
  -6  -3   5       30.23       27.91      1.77 o
  -5  -3   5       26.05       24.81      2.08 o
  -4  -3   5      225.02      222.54      5.41 o
  -3  -3   5       35.51       35.27      3.36 o
  -2  -3   5       11.29       12.24      1.21 o
  -1  -3   5       14.25       14.66      1.20 o
   0  -3   5        0.00       -0.80      0.80 o
   1  -3   5        1.94        2.52      1.25 o
   2  -3   5        4.70        3.69      0.49 o
   3  -3   5      156.44      169.34      5.79 o
   4  -3   5      123.30      108.78      3.55 o
   5  -3   5      450.41      475.74     10.86 o
   6  -3   5        7.29        5.05      1.45 o
   7  -3   5       51.21       49.58      2.79 o
   8  -3   5       19.40       21.96      2.37 o
   9  -3   5        1.89       -0.91      2.86 o
  10  -3   5       46.61       41.68      4.09 o
  11  -3   5       13.65       10.14      5.66 o
 -11  -2   5        0.06        1.71      4.21 o
 -10  -2   5        0.18       -0.68      4.85 o
  -9  -2   5        2.71        0.35      2.83 o
  -8  -2   5       25.71       25.65      3.20 o
  -7  -2   5      215.10      206.64     11.78 o
  -6  -2   5       12.09       16.07      1.51 o
  -5  -2   5       20.71       24.06      2.15 o
  -4  -2   5       19.12       20.39      1.87 o
  -3  -2   5      214.50      203.14      4.78 o
  -2  -2   5      287.22      303.48      5.43 o
  -1  -2   5        8.54        5.26      0.88 o
   0  -2   5      269.75      302.27      6.19 o
   1  -2   5      272.77      267.91      4.67 o
   2  -2   5       17.32       18.95      0.88 o
   3  -2   5     1092.05     1110.57     14.79 o
   4  -2   5        4.66        3.11      0.92 o
   5  -2   5      160.47      163.59      2.99 o
   6  -2   5        1.01        0.20      0.84 o
   7  -2   5      167.56      172.81      7.90 o
   8  -2   5       82.71       74.84      3.26 o
   9  -2   5        3.77        3.34      2.31 o
  10  -2   5        0.10       -1.33      2.75 o
  11  -2   5        0.12       -2.63      4.21 o
  12  -2   5       12.73       11.59      7.50 o
 -11  -1   5        0.59       -4.08      4.48 o
 -10  -1   5        9.98        1.79      5.08 o
  -9  -1   5       31.11       34.74      3.72 o
  -8  -1   5        6.29        2.94      2.35 o
  -7  -1   5       56.99       61.15      3.08 o
  -6  -1   5       65.37       61.29      3.16 o
  -5  -1   5        3.46        5.00      1.64 o
  -4  -1   5        4.87        5.94      2.70 o
  -3  -1   5        5.15        4.37      1.11 o
  -2  -1   5       34.19       34.97      1.42 o
  -1  -1   5      966.59      942.81     16.13 o
   0  -1   5      225.75      240.97      3.76 o
   1  -1   5       79.25       76.21      2.70 o
   2  -1   5       14.01       15.50      0.72 o
   3  -1   5        0.21        1.45      0.65 o
   4  -1   5      579.92      617.76      8.21 o
   5  -1   5      356.92      360.29     15.47 o
   6  -1   5       29.98       30.04      1.32 o
   7  -1   5      251.97      248.65      6.07 o
   8  -1   5        0.09       -2.08      2.76 o
   9  -1   5        6.87        3.91      2.37 o
  10  -1   5        5.71        8.70      2.40 o
  11  -1   5        8.34       11.98      4.48 o
  12  -1   5        0.34       -3.16      3.69 o
 -11   0   5        0.19        3.08      6.76 o
 -10   0   5       11.48       15.06      5.75 o
  -9   0   5        1.58       -0.98      3.06 o
  -8   0   5       20.06       20.54      3.04 o
  -7   0   5       31.66       27.51      1.71 o
  -6   0   5        4.44        5.66      1.73 o
  -5   0   5       12.02       10.25      1.97 o
  -4   0   5        4.90        5.06      1.85 o
  -3   0   5       16.82       20.48      1.55 o
  -2   0   5        6.16        8.99      2.50 o
  -1   0   5      752.22      759.59     10.40 o
   0   0   5       45.39       45.72      1.38 o
   1   0   5      648.97      648.83     10.99 o
   2   0   5       32.00       34.54      1.32 o
   3   0   5       65.53       80.50      1.78 o
   4   0   5       38.89       43.18      1.30 o
   5   0   5      154.37      152.62      5.53 o
   6   0   5       57.60       58.58      5.79 o
   7   0   5      111.80      105.91      3.50 o
   8   0   5        1.26        1.82      2.15 o
   9   0   5       50.25       49.99      3.48 o
  10   0   5       30.16       30.02      4.21 o
  11   0   5       34.08       33.83      4.48 o
  12   0   5       42.06       32.39      6.32 o
 -11   1   5        1.81        1.97      5.92 o
 -10   1   5       23.32       24.30      7.77 o
  -9   1   5       22.52       21.73      4.00 o
  -8   1   5       11.08        9.51      3.01 o
  -7   1   5        0.07       -0.79      2.90 o
  -6   1   5       62.72       63.58      2.17 o
  -5   1   5        4.67        3.90      1.35 o
  -4   1   5      107.53      106.96      3.05 o
  -3   1   5      134.88      117.73      3.69 o
  -2   1   5       74.02       72.10      2.05 o
  -1   1   5      147.39      164.26      2.90 o
   0   1   5     1345.65     1422.33     26.53 o
   1   1   5       34.28       30.14      0.92 o
   2   1   5      168.54      176.17      2.64 o
   3   1   5      317.68      346.67      5.00 o
   4   1   5       76.91       80.14      1.63 o
   5   1   5      330.31      359.97      5.54 o
   6   1   5       25.77       20.81      1.84 o
   7   1   5      335.54      334.78      6.19 o
   8   1   5       42.01       39.46      2.96 o
   9   1   5        1.76        0.48      2.05 o
  10   1   5       68.30       74.51      5.27 o
  11   1   5        2.27       -0.26      4.61 o
  12   1   5       19.15       14.61      4.74 o
 -11   2   5        0.02       -4.40      4.40 o
 -10   2   5        9.55       18.58      5.73 o
  -9   2   5       34.60       33.66      3.89 o
  -8   2   5       68.87       62.52      3.55 o
  -7   2   5        4.72       -1.78      3.49 o
  -6   2   5       35.98       31.72      1.90 o
  -5   2   5        0.05        1.42      1.00 o
  -4   2   5       56.20       52.48      2.43 o
  -3   2   5      300.27      292.73      5.78 o
  -2   2   5      514.73      553.16     12.11 o
  -1   2   5      381.11      413.16     10.80 o
   0   2   5        0.11        1.45      0.92 o
   1   2   5      120.36      128.97      2.40 o
   2   2   5      260.35      265.04      6.38 o
   3   2   5       81.48       85.05      1.53 o
   4   2   5       93.54       99.01      1.95 o
   5   2   5        2.62        4.44      0.69 o
   6   2   5      117.62      121.83      2.28 o
   7   2   5       96.17       92.74      3.75 o
   8   2   5        5.61        3.08      1.97 o
   9   2   5       33.19       34.10      2.90 o
  10   2   5        0.20        0.53      3.82 o
  11   2   5        1.00       -1.32      3.42 o
  12   2   5       21.32       23.57      5.79 o
 -10   3   5       21.71       21.44      4.55 o
  -9   3   5        2.18        2.25      2.99 o
  -8   3   5        6.81        5.81      4.02 o
  -7   3   5       35.40       34.30      2.73 o
  -6   3   5        7.48        7.43      1.61 o
  -5   3   5       13.56       11.31      3.16 o
  -4   3   5       23.71       21.64      1.53 o
  -3   3   5        0.04        0.44      1.11 o
  -2   3   5       12.68        9.14      0.97 o
  -1   3   5       43.32       53.93      1.96 o
   0   3   5      372.82      396.30      7.70 o
   1   3   5      425.69      416.43      6.03 o
   2   3   5      104.72       96.80      2.24 o
   3   3   5       40.94       37.14      1.32 o
   4   3   5       85.04       77.36      1.68 o
   5   3   5        7.07        6.97      0.69 o
   6   3   5        0.16       -0.24      0.51 o
   7   3   5        6.56        6.16      0.68 o
   8   3   5        5.19        4.94      9.15 o
   9   3   5        0.01        3.95      2.37 o
  10   3   5       36.15       41.86      3.55 o
  11   3   5        0.01       -2.50      2.76 o
  12   3   5       72.01       75.96      6.32 o
 -10   4   5        2.48        2.23      4.82 o
  -9   4   5        1.08       -1.74      3.38 o
  -8   4   5       60.92       63.66      3.57 o
  -7   4   5        2.75        1.38      2.29 o
  -6   4   5       39.63       40.88      2.21 o
  -5   4   5       46.64       47.19      2.63 o
  -4   4   5       35.08       36.06      1.87 o
  -3   4   5      132.63      124.00      3.35 o
  -2   4   5      299.47      303.34      5.37 o
  -1   4   5      331.39      325.24      5.12 o
   0   4   5        4.66        5.29      0.92 o
   1   4   5      163.93      155.76      5.99 o
   2   4   5      233.85      236.15      4.04 o
   3   4   5        2.84        3.31      0.26 o
   4   4   5        0.30        0.39      0.19 o
   5   4   5       73.21       69.56      1.42 o
   6   4   5       89.18       88.87      1.91 o
   7   4   5        3.91        3.66      0.85 o
   8   4   5        3.72        2.50      3.69 o
   9   4   5        7.38        9.87      2.50 o
  10   4   5      121.78      118.88      5.79 o
  11   4   5       14.26       15.14      3.29 o
  12   4   5       13.45       10.01      6.98 o
 -10   5   5        7.42       10.85      4.10 o
  -9   5   5        0.49       -3.39      3.39 o
  -8   5   5        0.03        3.60      4.08 o
  -7   5   5      108.78      107.67      4.64 o
  -6   5   5        3.51        3.57      3.36 o
  -5   5   5        9.32        7.57      1.85 o
  -4   5   5       92.66       94.66      3.62 o
  -3   5   5        0.05       -0.97      1.16 o
  -2   5   5        8.11        5.82      1.45 o
  -1   5   5      119.80      126.34      2.72 o
   0   5   5      132.17      127.83      3.69 o
   1   5   5        0.01       -0.26      0.56 o
   2   5   5        2.35        2.31      0.37 o
   3   5   5       71.34       68.23     11.98 o
   4   5   5       99.97      100.52     17.05 o
   5   5   5        0.18       -1.00      1.22 o
   6   5   5       22.01       23.12      2.11 o
   7   5   5       26.60       26.51      2.17 o
   8   5   5        0.52        0.26      1.71 o
   9   5   5       63.95       65.30      3.55 o
  10   5   5       28.88       34.23      3.55 o
  11   5   5       68.69       63.32      8.56 o
  12   5   5       19.30        7.50      7.11 o
  -9   6   5        1.72        2.00      5.53 o
  -8   6   5        4.72        0.81      3.82 o
  -7   6   5       18.05       21.32      3.12 o
  -6   6   5        0.00        0.97      2.61 o
  -5   6   5        7.66        8.38      2.37 o
  -4   6   5       40.04       37.48      2.23 o
  -3   6   5       75.34       71.52      3.16 o
  -2   6   5        1.23        3.18      1.26 o
  -1   6   5       33.93       32.82      4.28 o
   0   6   5      213.06      208.89      3.84 o
   1   6   5        0.00       -0.14      0.60 o
   2   6   5       30.78       31.27      0.74 o
   3   6   5        1.42        2.16      1.26 o
   4   6   5       14.84       17.07      1.48 o
   5   6   5        6.34        6.47      1.23 o
   6   6   5       30.40       33.42      2.04 o
   7   6   5        0.62        2.30      2.37 o
   8   6   5        9.13        7.85      3.29 o
   9   6   5        0.09       -3.82      4.61 o
  10   6   5       12.19       24.49      7.50 o
  11   6   5        0.36        3.16      5.40 o
  -9   7   5       13.50       14.45      5.30 o
  -8   7   5       10.33        6.27      3.75 o
  -7   7   5       10.68        8.27      3.62 o
  -6   7   5        6.36        5.16      2.15 o
  -5   7   5        3.56        6.94      2.65 o
  -4   7   5        0.50       -0.32      1.77 o
  -3   7   5      200.04      204.37      5.00 o
  -2   7   5        1.57        2.59      1.35 o
  -1   7   5       24.71       22.95      2.17 o
   0   7   5        2.39        3.02      1.05 o
   1   7   5       27.44       28.21      2.11 o
   2   7   5       48.87       42.43      2.24 o
   3   7   5        2.70        3.14      1.20 o
   4   7   5       24.40       19.66      2.17 o
   5   7   5      159.71      153.19      3.92 o
   6   7   5       77.46       77.14      2.66 o
   7   7   5       14.46       11.28      5.40 o
   8   7   5        1.51        0.96      2.28 o
   9   7   5        5.34       12.37      7.37 o
  10   7   5       11.69       14.48      6.06 o
  11   7   5       49.25       40.68      8.95 o
  -8   8   5        3.16        6.88      4.21 o
  -7   8   5        0.10       -1.48      2.94 o
  -6   8   5       22.98       25.15      2.89 o
  -5   8   5       15.59       15.05      2.54 o
  -4   8   5       19.00       14.84      2.45 o
  -3   8   5        5.76        6.81      1.75 o
  -2   8   5       46.79       44.92      2.50 o
  -1   8   5        0.33       -1.39      1.39 o
   0   8   5        1.82        0.78      1.78 o
   1   8   5       14.73       16.06      1.02 o
   2   8   5      104.76       97.44      2.83 o
   3   8   5      273.10      274.15     17.25 o
   4   8   5        2.40        3.26      1.47 o
   5   8   5       18.98       14.59      1.45 o
   6   8   5        2.52        3.97      2.65 o
   7   8   5        2.77        2.51      2.57 o
   8   8   5        1.83       -1.75      2.22 o
   9   8   5       22.02       29.88      8.56 o
  10   8   5        1.08        0.26      5.92 o
  11   8   5        2.49       -9.08      9.08 o
  -7   9   5        0.64        5.86      3.65 o
  -6   9   5        1.86        0.08      2.75 o
  -5   9   5       22.78       29.54      2.73 o
  -4   9   5        6.69        2.68      2.67 o
  -3   9   5        6.62        6.40      1.79 o
  -2   9   5        9.86       10.28      2.70 o
  -1   9   5       12.04       14.49      2.44 o
   0   9   5       78.33       73.07      4.74 o
   1   9   5       11.16        9.05      1.36 o
   2   9   5        4.60        4.90      1.02 o
   3   9   5        4.77        3.16      1.84 o
   4   9   5       11.12       12.90      1.97 o
   5   9   5        1.04        3.63      1.86 o
   6   9   5       67.10       61.33      8.49 o
   7   9   5       16.26       11.01      3.88 o
   8   9   5        2.33        4.05      5.53 o
   9   9   5        0.01       -3.16      8.16 o
  10   9   5        0.00        0.26      8.95 o
  -7  10   5        0.93       -1.71      6.06 o
  -6  10   5       12.71        8.70      3.48 o
  -5  10   5       27.63       35.66      4.90 o
  -4  10   5        0.60        4.53      2.69 o
  -3  10   5       27.23       26.92      3.77 o
  -2  10   5        1.48        6.39      2.36 o
  -1  10   5       32.12       34.71      2.92 o
   0  10   5       85.06       85.58      3.50 o
   1  10   5        3.87        3.09      1.71 o
   2  10   5       19.19       14.33      1.45 o
   3  10   5       10.96        8.43      2.37 o
   4  10   5       59.64       63.85      4.21 o
   5  10   5       19.33       16.06      4.74 o
   6  10   5        0.59        0.08      3.91 o
   7  10   5       16.80       15.90      4.48 o
   8  10   5        0.72        3.05      4.28 o
   9  10   5        4.17        3.95      6.58 o
  10  10   5        1.16       -9.08      9.08 o
  -6  11   5        1.76        9.08      8.03 o
  -5  11   5        4.10        1.26      3.39 o
  -4  11   5        3.42       -1.69      2.91 o
  -3  11   5        2.66        0.11      2.69 o
  -2  11   5       62.07       71.48      4.26 o
  -1  11   5        1.34       -0.78      2.02 o
   0  11   5        7.06        6.83      1.87 o
   1  11   5       24.44       24.82      2.28 o
   2  11   5        2.24       -1.45      2.50 o
   3  11   5        4.45        3.82      2.50 o
   4  11   5        0.85       -1.84      2.90 o
   5  11   5        1.10        2.50      5.92 o
   6  11   5        2.24       -0.53      6.19 o
   7  11   5        0.27       -0.68      4.05 o
   8  11   5        1.08        0.52      3.67 o
   9  11   5       24.70       41.07     10.14 o
  -4  12   5       15.09       12.37      3.79 o
  -3  12   5        8.39        2.82      3.79 o
  -2  12   5        3.31        3.27      3.07 o
  -1  12   5        1.76       -1.71      2.88 o
   0  12   5        1.74       -0.10      2.90 o
   1  12   5       20.17       15.67      4.74 o
   2  12   5        1.12        2.63      3.42 o
   3  12   5       36.37       33.83      4.48 o
   4  12   5       23.98       16.98      6.71 o
   5  12   5        1.93       13.16      5.27 o
   6  12   5        7.70       18.83      5.53 o
   7  12   5       16.72       25.14      6.58 o
   8  12   5        1.29       -8.82      8.82 o
  -3  13   5       37.46       37.59      5.49 o
  -2  13   5       42.00       52.99      4.48 o
  -1  13   5        0.08       -1.28      3.36 o
   0  13   5        1.70        1.71      5.79 o
   1  13   5       16.13       21.85      4.87 o
   2  13   5       16.61       15.27      4.08 o
   3  13   5        5.04        2.76      5.13 o
   4  13   5        1.82        1.45      6.06 o
   5  13   5        0.58       -7.77      8.56 o
   6  13   5        3.77        5.13      5.27 o
   7  13   5        1.80       -0.79      6.45 o
   0  14   5        1.07        7.11      6.85 o
   1  14   5        0.60       -2.90      5.66 o
   2  14   5        2.74        3.42      6.32 o
   3  14   5        1.07       -6.06      6.71 o
   4  14   5        1.44        7.50      6.06 o
  -4 -13   6        6.85       -4.99      4.99 o
  -3 -13   6        0.02        5.98      7.04 o
  -2 -13   6        9.37        2.90      4.83 o
  -1 -13   6       13.12       10.03      6.06 o
   0 -13   6       36.25       43.29      5.79 o
   1 -13   6        7.88        3.45      4.84 o
   2 -13   6        2.09        3.26      7.57 o
  -6 -12   6        0.97       -1.34      5.84 o
  -5 -12   6       11.43        5.83      4.46 o
  -4 -12   6        5.93       -2.18      5.41 o
  -3 -12   6       70.22       56.14      5.24 o
  -2 -12   6        3.40        5.30      3.77 o
  -1 -12   6        1.23        3.37      3.70 o
   0 -12   6        7.10        8.83      4.24 o
   1 -12   6        9.76       17.70      5.77 o
   2 -12   6        5.94        3.59      3.57 o
   3 -12   6        0.75       -4.33      4.51 o
   4 -12   6       21.58       23.41      3.71 o
  -7 -11   6        5.81       10.61      4.97 o
  -6 -11   6        4.59        9.91      4.74 o
  -5 -11   6        0.66        3.14      4.29 o
  -4 -11   6       43.42       41.34      4.51 o
  -3 -11   6       73.01       67.55      5.74 o
  -2 -11   6        0.02       -1.64      3.47 o
  -1 -11   6       19.97       23.31      4.54 o
   0 -11   6        1.00        5.90      3.80 o
   1 -11   6       50.61       46.69      4.11 o
   2 -11   6        4.56        4.66      3.69 o
   3 -11   6        0.04       -1.81      3.33 o
   4 -11   6        4.14        0.61      3.16 o
   5 -11   6        0.79        1.45      3.76 o
   6 -11   6        5.90       -0.25      5.02 o
  -8 -10   6       36.52       27.95      5.27 o
  -7 -10   6      207.29      186.63     10.27 o
  -6 -10   6      191.84      179.78      8.57 o
  -5 -10   6       41.34       40.07      7.70 o
  -4 -10   6      128.46      132.44      8.82 o
  -3 -10   6       32.09       31.41     10.33 o
  -2 -10   6        0.26       -1.67      3.13 o
  -1 -10   6        1.76        1.32      2.14 o
   0 -10   6       22.11       27.03      9.35 o
   1 -10   6        0.95        1.80      2.18 o
   2 -10   6       31.52       45.18      4.87 o
   3 -10   6        1.10        3.57      2.70 o
   4 -10   6       57.88       64.07      4.01 o
   5 -10   6        2.13        0.92      4.41 o
   6 -10   6       45.60       48.02     11.78 o
   7 -10   6       31.00       15.13     11.19 o
  -9  -9   6        3.30       -0.92      3.95 o
  -8  -9   6       12.28        5.65      3.38 o
  -7  -9   6      115.26      108.28      6.54 o
  -6  -9   6      344.97      380.65     13.22 o
  -5  -9   6       24.19       32.93      4.01 o
  -4  -9   6       31.47       35.44      7.64 o
  -3  -9   6       11.38       11.71      3.82 o
  -2  -9   6        0.07       -2.39      2.46 o
  -1  -9   6        0.96        0.68      2.41 o
   0  -9   6        3.54        6.95      2.37 o
   1  -9   6       17.43       18.24      4.74 o
   2  -9   6        0.58        1.66      2.30 o
   3  -9   6       57.96       70.54      9.94 o
   4  -9   6       46.15       47.38      3.23 o
   5  -9   6       13.97       18.19      3.52 o
   6  -9   6        2.96        6.52      7.50 o
   7  -9   6        0.02       -2.74      4.21 o
   8  -9   6        0.96       -5.18      5.18 o
  -9  -8   6        7.02       14.22      4.87 o
  -8  -8   6       54.10       53.09      4.18 o
  -7  -8   6      240.47      260.54      9.35 o
  -6  -8   6       39.48       37.70      4.28 o
  -5  -8   6      126.83      132.32      3.98 o
  -4  -8   6       50.27       44.57      4.81 o
  -3  -8   6       14.98       15.54      1.83 o
  -2  -8   6       13.38       11.11      2.92 o
  -1  -8   6        3.02        5.73      2.60 o
   0  -8   6        4.31        1.31      2.46 o
   1  -8   6        4.20        2.33      1.83 o
   2  -8   6        6.31        2.75      1.95 o
   3  -8   6      244.23      253.85     14.09 o
   4  -8   6       73.15       68.05      3.39 o
   5  -8   6       13.38       15.59      4.48 o
   6  -8   6        7.99       11.65      2.83 o
   7  -8   6        3.24       -4.16      4.16 o
   8  -8   6        1.52        1.49      3.86 o
   9  -8   6       13.49        9.81      9.15 o
 -10  -7   6       91.13       94.00      7.11 o
  -9  -7   6       98.57      112.82      7.37 o
  -8  -7   6       37.28       30.17      3.38 o
  -7  -7   6       37.43       32.36      3.03 o
  -6  -7   6       33.61       30.64      2.69 o
  -5  -7   6       29.43       33.25      2.60 o
  -4  -7   6       32.90       26.73      1.95 o
  -3  -7   6      206.73      222.13      5.23 o
  -2  -7   6       29.23       26.74      3.09 o
  -1  -7   6      241.75      257.94      6.43 o
   0  -7   6     1182.00     1256.42     22.88 o
   1  -7   6      465.08      534.47     12.18 o
   2  -7   6       10.19        7.63      1.77 o
   3  -7   6       56.77       67.62      3.02 o
   4  -7   6        2.97        7.60      2.96 o
   5  -7   6        5.01        4.26      3.95 o
   6  -7   6        5.41        5.58      3.09 o
   7  -7   6       34.51       35.19      3.95 o
   8  -7   6        1.40        1.58      4.38 o
   9  -7   6        0.08       -3.67      3.67 o
 -10  -6   6       35.47       43.58      5.00 o
  -9  -6   6        3.36        1.45      3.95 o
  -8  -6   6       24.93       17.98      4.34 o
  -7  -6   6        5.94        1.92      2.28 o
  -6  -6   6       37.36       35.06      2.43 o
  -5  -6   6      277.98      283.78      7.96 o
  -4  -6   6       86.54       80.85      2.69 o
  -3  -6   6      164.51      154.48      3.99 o
  -2  -6   6        6.33        6.10      1.31 o
  -1  -6   6      228.98      282.76     11.39 o
   0  -6   6     1340.07     1491.12     26.53 o
   1  -6   6      696.42      791.66     22.25 o
   2  -6   6        8.37        6.80      1.55 o
   3  -6   6       71.16       69.87      6.85 o
   4  -6   6        0.82        1.71      0.92 o
   5  -6   6       11.98       13.27      1.51 o
   6  -6   6        6.65        7.92      2.52 o
   7  -6   6        1.85        1.74      2.78 o
   8  -6   6       24.28       26.40      3.57 o
   9  -6   6       13.34       18.19      5.00 o
  10  -6   6       57.54       68.34      6.60 o
 -10  -5   6       20.30       21.33      4.21 o
  -9  -5   6       22.98       24.75      3.95 o
  -8  -5   6       19.65       20.11      2.53 o
  -7  -5   6       22.71       19.52      3.62 o
  -6  -5   6       29.57       28.86      2.90 o
  -5  -5   6       69.22       71.57      2.93 o
  -4  -5   6      330.93      344.42      7.17 o
  -3  -5   6      101.94      116.20      5.33 o
  -2  -5   6       12.61       13.51      1.33 o
  -1  -5   6      188.23      227.62      4.64 o
   0  -5   6      666.75      703.01     13.06 o
   1  -5   6      161.08      151.99      6.45 o
   2  -5   6      160.09      166.50      5.00 o
   3  -5   6       55.03       56.87      2.62 o
   4  -5   6      128.30      137.21      8.29 o
   5  -5   6        3.00        5.01      1.71 o
   6  -5   6        9.12        9.73      1.66 o
   7  -5   6       44.06       41.57      2.80 o
   8  -5   6        0.96        1.63      2.15 o
   9  -5   6       27.46       35.33      6.45 o
  10  -5   6      106.73      103.54      7.31 o
 -11  -4   6       37.53       53.84      8.82 o
 -10  -4   6        0.21        0.66      5.27 o
  -9  -4   6        4.58       -2.54      3.95 o
  -8  -4   6        0.60       -0.06      2.90 o
  -7  -4   6       12.56       18.07      2.63 o
  -6  -4   6       93.09       91.30      3.92 o
  -5  -4   6       64.15       53.15      2.62 o
  -4  -4   6      241.47      262.74      5.35 o
  -3  -4   6      703.09      831.32     14.29 o
  -2  -4   6      393.71      409.11      8.61 o
  -1  -4   6        4.11        4.72      0.96 o
   0  -4   6      346.85      344.42      7.52 o
   1  -4   6      126.18      147.84      4.07 o
   2  -4   6        1.54        1.08      1.73 o
   3  -4   6      213.26      219.74      4.48 o
   4  -4   6       32.14       39.16      1.57 o
   5  -4   6       69.92       70.80      5.46 o
   6  -4   6      502.16      541.44     13.43 o
   7  -4   6      426.18      432.92     12.70 o
   8  -4   6      134.08      128.92      5.12 o
   9  -4   6       88.13       85.88      4.90 o
  10  -4   6        0.47        0.48      2.72 o
  11  -4   6        2.90       10.14      5.92 o
 -11  -3   6        9.84       -1.84      6.32 o
 -10  -3   6        0.26        0.00      3.95 o
  -9  -3   6        0.06       -3.49      3.49 o
  -8  -3   6        8.37       10.24      3.09 o
  -7  -3   6        3.41        3.23      3.42 o
  -6  -3   6        9.29        9.37      1.51 o
  -5  -3   6       26.34       22.11      3.36 o
  -4  -3   6       86.30      108.19      4.15 o
  -3  -3   6        0.64        1.40      1.97 o
  -2  -3   6      171.70      171.08      4.38 o
  -1  -3   6        8.89       11.16      1.58 o
   0  -3   6     1126.51     1089.20     19.97 o
   1  -3   6       43.06       51.55      2.39 o
   2  -3   6      188.99      185.84      4.77 o
   3  -3   6       97.58       94.82      6.58 o
   4  -3   6       12.40       15.46      1.26 o
   5  -3   6        9.02        9.06      1.19 o
   6  -3   6      547.50      588.70     10.30 o
   7  -3   6     1348.74     1389.29     38.57 o
   8  -3   6      152.35      142.81      5.01 o
   9  -3   6        5.04        7.20      2.75 o
  10  -3   6       23.18       20.04      7.11 o
  11  -3   6        4.20       -1.97      4.74 o
 -11  -2   6        4.31       -3.95      6.98 o
 -10  -2   6        0.34       -4.79      4.79 o
  -9  -2   6        0.98        1.11      5.40 o
  -8  -2   6       61.86       59.00     12.64 o
  -7  -2   6      792.30      759.30     16.31 o
  -6  -2   6      274.44      223.72      5.06 o
  -5  -2   6       24.87       21.19      2.47 o
  -4  -2   6        7.30        5.51      1.58 o
  -3  -2   6       58.93       71.61      4.28 o
  -2  -2   6      528.05      538.91     10.46 o
  -1  -2   6      221.27      256.99      5.96 o
   0  -2   6      182.80      196.30      4.57 o
   1  -2   6      676.08      732.29     10.28 o
   2  -2   6      895.47      915.31     38.31 o
   3  -2   6      240.83      251.78      4.55 o
   4  -2   6       65.79       73.57      1.99 o
   5  -2   6       66.54       65.59      1.87 o
   6  -2   6      240.64      246.73      4.68 o
   7  -2   6       49.18       43.43      2.55 o
   8  -2   6      152.88      155.95      5.14 o
   9  -2   6       17.84       15.75      3.03 o
  10  -2   6        0.00       -0.57      4.08 o
  11  -2   6       33.72       40.55      5.79 o
 -11  -1   6        9.75       19.62      7.11 o
 -10  -1   6        0.88       -3.86      3.86 o
  -9  -1   6       84.76      101.96      7.62 o
  -8  -1   6       16.40       26.27      3.63 o
  -7  -1   6      280.40      236.18      7.04 o
  -6  -1   6        1.34       -0.41      6.32 o
  -5  -1   6       32.50       37.90      2.35 o
  -4  -1   6       22.45       19.29      1.83 o
  -3  -1   6      182.25      184.16      4.63 o
  -2  -1   6      188.59      175.62      4.27 o
  -1  -1   6      479.31      472.62      9.30 o
   0  -1   6      129.74      142.07      2.88 o
   1  -1   6      130.12      125.02      4.21 o
   2  -1   6      269.89      333.24      5.92 o
   3  -1   6     1731.90     1914.45     67.73 o
   4  -1   6     2277.65     2483.57     35.87 o
   5  -1   6       88.45       97.09      2.51 o
   6  -1   6        2.62        0.81      1.02 o
   7  -1   6        2.31       -1.74      1.74 o
   8  -1   6        0.06       -1.12      1.67 o
   9  -1   6       74.87       68.87      3.84 o
  10  -1   6        0.95        3.16      3.16 o
  11  -1   6        0.02        0.39      3.55 o
  12  -1   6        0.26        0.13      5.79 o
 -11   0   6      188.54      217.33     11.21 o
 -10   0   6      408.75      472.74     18.62 o
  -9   0   6      105.73       99.24      6.87 o
  -8   0   6      118.80      108.70      4.60 o
  -7   0   6       16.43       13.36      2.63 o
  -6   0   6       96.31       77.36      3.21 o
  -5   0   6       54.76       53.99      2.53 o
  -4   0   6       34.81       36.82      2.61 o
  -3   0   6      159.17      170.44      5.44 o
  -2   0   6       25.78       18.79      2.27 o
  -1   0   6       18.56       22.06      1.78 o
   0   0   6       34.45       39.13      2.24 o
   1   0   6       91.96      121.10      3.88 o
   2   0   6      853.76      849.11     20.08 o
   3   0   6      166.27      189.40      9.54 o
   4   0   6       10.89        7.28      0.88 o
   5   0   6       18.95       23.32      1.84 o
   6   0   6      172.52      151.99      7.57 o
   7   0   6       30.12       26.53      2.15 o
   8   0   6       45.95       45.84      5.33 o
   9   0   6        7.46        6.85      2.47 o
  10   0   6       21.51       19.62      3.55 o
  11   0   6       56.23       60.03      5.92 o
  12   0   6       51.75       51.21      6.45 o
 -11   1   6      160.03      171.93     10.80 o
 -10   1   6      543.95      616.67     40.81 o
  -9   1   6       81.64       98.00      6.19 o
  -8   1   6        3.24        4.56      3.29 o
  -7   1   6       10.83       11.60      4.67 o
  -6   1   6      194.42      190.42      5.26 o
  -5   1   6       30.75       37.55      2.51 o
  -4   1   6      221.23      220.68      5.31 o
  -3   1   6      130.73      122.78      4.51 o
  -2   1   6       41.11       36.80      2.27 o
  -1   1   6      781.49      854.63     15.86 o
   0   1   6     7266.15     7871.46    103.75 o
   1   1   6      620.64      677.34     13.30 o
   2   1   6        0.00       -0.06      0.51 o
   3   1   6      139.51      120.68      2.28 o
   4   1   6       66.11       70.87      1.76 o
   5   1   6      353.17      397.02      6.07 o
   6   1   6        1.54        1.71      1.38 o
   7   1   6        0.00       -0.23      0.53 o
   8   1   6       18.47       15.91      2.40 o
   9   1   6       25.60       30.28      3.42 o
  10   1   6      185.58      208.27      8.56 o
  11   1   6       18.63       14.48      4.34 o
  12   1   6       77.53       86.10      6.71 o
 -10   2   6        6.33       18.96      7.26 o
  -9   2   6       43.07       45.17      4.12 o
  -8   2   6       46.57       41.47      3.65 o
  -7   2   6      138.82      148.64     10.93 o
  -6   2   6      180.53      180.90      4.68 o
  -5   2   6      342.57      316.60      6.37 o
  -4   2   6      529.56      533.13     11.39 o
  -3   2   6        9.19       13.01      1.45 o
  -2   2   6      124.94      125.32      3.95 o
  -1   2   6        1.42       -0.21      0.95 o
   0   2   6      847.92      987.42     15.82 o
   1   2   6        7.91       13.65      1.45 o
   2   2   6       10.41       14.06      0.92 o
   3   2   6       10.20        6.87      0.69 o
   4   2   6      170.43      165.90      3.03 o
   5   2   6       42.64       34.31      1.45 o
   6   2   6       58.03       58.60      3.29 o
   7   2   6       62.40       54.38      1.76 o
   8   2   6       10.33       11.97      1.35 o
   9   2   6        0.62        4.08      2.37 o
  10   2   6      600.32      681.67     19.75 o
  11   2   6       55.87       62.80      6.19 o
  12   2   6       18.53       15.67      4.08 o
 -10   3   6        9.80       -1.80      6.30 o
  -9   3   6       29.34       23.32      4.50 o
  -8   3   6        0.35        1.45      2.88 o
  -7   3   6        1.23        0.48      2.08 o
  -6   3   6       67.24       66.86      2.72 o
  -5   3   6      523.81      505.27      9.36 o
  -4   3   6     2662.56     2500.86     35.55 o
  -3   3   6     2444.92     2275.89     33.23 o
  -2   3   6       75.02       44.18      2.63 o
  -1   3   6      203.86      224.78      4.99 o
   0   3   6      470.45      510.93     10.66 o
   1   3   6       84.80      104.48      2.28 o
   2   3   6      659.47      683.02     12.31 o
   3   3   6      523.56      525.66      7.60 o
   4   3   6        1.57        3.55      0.66 o
   5   3   6       63.44       73.69      1.69 o
   6   3   6       11.06        9.98      0.86 o
   7   3   6       93.19       66.78      1.91 o
   8   3   6        1.78        2.18      1.58 o
   9   3   6        1.86        2.50      2.63 o
  10   3   6       11.96       12.64      2.76 o
  11   3   6        1.58        0.66      3.82 o
  12   3   6        0.00       -3.42      3.42 o
 -10   4   6        0.16        3.45      6.78 o
  -9   4   6       21.84       29.43      5.02 o
  -8   4   6        9.26        6.34      3.16 o
  -7   4   6        0.20       -1.58      2.61 o
  -6   4   6       49.70       44.02      3.23 o
  -5   4   6        1.47        2.51      1.53 o
  -4   4   6     1986.99     1910.27     30.41 o
  -3   4   6     2105.51     1947.93     28.76 o
  -2   4   6        9.53        7.88      1.21 o
  -1   4   6      101.90       91.18      4.41 o
   0   4   6      473.54      502.64      8.35 o
   1   4   6      281.26      291.95      4.74 o
   2   4   6        6.93        5.58      1.91 o
   3   4   6      418.31      451.65      5.96 o
   4   4   6      187.87      168.08      2.58 o
   5   4   6      150.32      113.58      2.37 o
   6   4   6       73.25       39.16      1.58 o
   7   4   6      928.47      772.14     12.75 o
   8   4   6       13.67       15.82      7.70 o
   9   4   6       24.62       24.22      2.63 o
  10   4   6        0.29       -1.45      2.76 o
  11   4   6        0.80        5.27      3.29 o
  12   4   6       36.80       41.73      8.29 o
  -9   5   6        1.63        4.10      3.56 o
  -8   5   6       60.66       73.14      5.21 o
  -7   5   6       71.92       84.65      4.38 o
  -6   5   6      318.72      333.65      7.91 o
  -5   5   6       91.08       86.23      3.00 o
  -4   5   6       39.44       40.71      2.25 o
  -3   5   6       31.31       32.22      1.91 o
  -2   5   6       61.51       61.19      2.50 o
  -1   5   6      818.75      827.19     25.01 o
   0   5   6      589.63      594.70      9.28 o
   1   5   6       17.24       14.50      1.00 o
   2   5   6     1219.66     1189.50     18.23 o
   3   5   6       33.69       28.30      3.03 o
   4   5   6       60.83       65.82      3.16 o
   5   5   6        0.30        0.78      8.75 o
   6   5   6      416.19      308.82      7.68 o
   7   5   6      173.23      165.87      5.00 o
   8   5   6        3.93        4.21      1.45 o
   9   5   6       11.08       17.90      2.24 o
  10   5   6        0.26        0.00      7.37 o
  11   5   6       16.20       16.19      6.19 o
  12   5   6        0.01       -9.08      9.08 o
  -9   6   6        0.33        5.85      5.46 o
  -8   6   6        1.78        4.82      4.80 o
  -7   6   6       62.08       69.41      5.66 o
  -6   6   6       69.01       65.03      4.74 o
  -5   6   6       42.92       36.76      2.72 o
  -4   6   6       18.59       12.53      2.50 o
  -3   6   6       17.86       15.21      1.63 o
  -2   6   6      111.19       89.39      2.83 o
  -1   6   6      123.54      124.36      2.81 o
   0   6   6        1.21        2.84      0.86 o
   1   6   6       31.11       34.19      1.19 o
   2   6   6      844.74      816.39     14.55 o
   3   6   6     2594.33     2385.44     80.90 o
   4   6   6     1057.30      941.57     17.99 o
   5   6   6        0.99        0.66      1.18 o
   6   6   6        0.05        2.19      1.06 o
   7   6   6      271.22      251.98      6.77 o
   8   6   6       67.80       57.55      3.50 o
   9   6   6       40.51       43.58      7.50 o
  10   6   6        3.66       11.85      5.40 o
  11   6   6        5.20       10.01      6.06 o
  -8   7   6        4.51        5.13      3.63 o
  -7   7   6       89.07       84.92      4.93 o
  -6   7   6       14.34       17.52      5.27 o
  -5   7   6        0.96        0.70      2.83 o
  -4   7   6       99.76      105.39      3.77 o
  -3   7   6       11.73        6.43      2.17 o
  -2   7   6      112.21       80.66      2.74 o
  -1   7   6        0.01       -0.33      1.45 o
   0   7   6       37.67       29.34      1.48 o
   1   7   6       56.39       53.68      1.61 o
   2   7   6      350.21      318.86      9.35 o
   3   7   6     3647.04     3350.22     75.63 o
   4   7   6     1348.57     1242.21     25.26 o
   5   7   6       54.46       45.83      3.03 o
   6   7   6       49.43       59.41      2.28 o
   7   7   6       73.50       77.82      6.91 o
   8   7   6       29.56       30.44      3.07 o
   9   7   6        8.77       15.14      6.06 o
  10   7   6        5.62        4.87      8.29 o
  11   7   6        0.82        1.58      5.92 o
  -8   8   6        0.00       -1.38      4.14 o
  -7   8   6       23.79       24.31      4.08 o
  -6   8   6       21.12       22.50      2.87 o
  -5   8   6       32.99       44.12      4.28 o
  -4   8   6        4.66        2.37      2.33 o
  -3   8   6        9.70        8.03      1.72 o
  -2   8   6        8.51        9.90      3.29 o
  -1   8   6      149.81      125.38      4.34 o
   0   8   6      102.71       80.46      2.55 o
   1   8   6      424.20      375.77     13.23 o
   2   8   6       86.99       91.74      3.82 o
   3   8   6       29.58       32.48      2.26 o
   4   8   6      180.71      174.35      5.04 o
   5   8   6        3.39        5.30      1.51 o
   6   8   6       80.08       75.33      2.94 o
   7   8   6       77.03       89.11      6.71 o
   8   8   6       20.50       29.59      5.13 o
   9   8   6       44.55       41.07      7.90 o
  10   8   6      121.70      127.04     13.03 o
  11   8   6        5.08       -7.64      7.64 o
  -7   9   6       77.75       76.86      5.40 o
  -6   9   6       30.73       32.26      7.04 o
  -5   9   6        3.21        8.79      4.08 o
  -4   9   6        1.70        2.98      2.17 o
  -3   9   6        0.92        0.90      2.05 o
  -2   9   6        0.00        0.39      1.58 o
  -1   9   6       60.73       38.49      6.65 o
   0   9   6      239.09      187.98      4.89 o
   1   9   6        0.12        0.97      1.58 o
   2   9   6      174.86      161.08      4.20 o
   3   9   6        1.58        5.29      1.83 o
   4   9   6        1.62        1.28      2.76 o
   5   9   6       20.46       21.61      2.43 o
   6   9   6       12.23       12.91      3.69 o
   7   9   6       83.83       84.29      5.79 o
   8   9   6        0.94        1.63      2.91 o
   9   9   6      326.91      382.83     24.75 o
  10   9   6      346.43      387.57     25.67 o
  -6  10   6        4.91        8.87      4.76 o
  -5  10   6       58.93       71.63      5.08 o
  -4  10   6       10.21       13.17      3.09 o
  -3  10   6       65.14       69.26      5.27 o
  -2  10   6        1.35        1.05      2.66 o
  -1  10   6       53.74       46.82      3.07 o
   0  10   6       89.44       80.92      4.21 o
   1  10   6       15.24       14.87      2.30 o
   2  10   6       54.06       61.74      4.21 o
   3  10   6       33.83       35.68      3.42 o
   4  10   6       32.63       23.57      3.42 o
   5  10   6        3.34        2.50      2.63 o
   6  10   6       16.79       12.02      6.71 o
   7  10   6      174.31      190.64      7.32 o
   8  10   6        7.08        4.75      4.87 o
   9  10   6      354.24      471.30     31.60 o
  10  10   6      405.50      409.43     32.65 o
  -5  11   6       71.70       68.84      5.16 o
  -4  11   6      345.88      363.27     17.11 o
  -3  11   6       75.58       83.98      8.23 o
  -2  11   6        8.61       10.25      3.52 o
  -1  11   6       22.24       26.89      2.83 o
   0  11   6        0.02        0.56      1.90 o
   1  11   6        1.96        0.58      1.73 o
   2  11   6        0.36        1.32      2.63 o
   3  11   6        4.55        6.06      3.16 o
   4  11   6        4.84        0.13      3.16 o
   5  11   6       13.06       18.83      4.61 o
   6  11   6       18.28       19.75      5.00 o
   7  11   6      113.24      128.35     14.42 o
   8  11   6        0.00       -0.13      8.29 o
   9  11   6       15.37       11.19     11.19 o
  -4  12   6      100.13       84.88     10.01 o
  -3  12   6       18.07       16.56      5.27 o
  -2  12   6        0.09       -2.43      3.43 o
  -1  12   6      112.06      112.18      5.25 o
   0  12   6       74.68       72.47      9.22 o
   1  12   6       17.12       20.14      4.74 o
   2  12   6       18.87       20.27      3.29 o
   3  12   6       13.93       10.14      3.55 o
   4  12   6        0.25       -3.82      5.40 o
   5  12   6        5.33        4.21      7.37 o
   6  12   6      177.99      225.51     14.74 o
   7  12   6       45.78       56.35     10.53 o
  -2  13   6       24.41       23.96      4.48 o
  -1  13   6       12.67       12.61      3.49 o
   0  13   6       62.24       58.06      6.19 o
   1  13   6        1.27       -0.92      4.21 o
   2  13   6        1.85        6.71      3.82 o
   3  13   6       28.40       26.07      6.32 o
   4  13   6        7.44       10.14      5.40 o
   5  13   6        4.85        4.08      6.98 o
   6  13   6        2.26       -3.69      5.40 o
   1  14   6       15.28       33.70      7.64 o
   2  14   6      132.82      128.62     11.85 o
   3  14   6      107.94       98.08     12.90 o
   4  14   6       54.79       23.04     10.40 o
  -3 -13   7        1.81        1.71      4.61 o
  -2 -13   7        0.05       -1.25      6.12 o
  -1 -13   7        0.02       -9.87     13.89 o
   0 -13   7        0.13        3.17      6.65 o
   1 -13   7        0.94       -3.38      5.46 o
  -5 -12   7        0.01       -3.27      3.72 o
  -4 -12   7        5.60        1.91      6.18 o
  -3 -12   7        2.51       -0.34      6.06 o
  -2 -12   7        0.56       -4.48      4.48 o
  -1 -12   7        0.07        0.90      4.11 o
   0 -12   7       32.40       40.63      5.28 o
   1 -12   7       16.85        5.62      4.48 o
   2 -12   7       11.18       14.35      5.16 o
   3 -12   7        5.04        7.46      5.10 o
   4 -12   7        0.00       -0.85      3.13 o
  -6 -11   7        9.57       11.54      4.83 o
  -5 -11   7       15.85        9.04      4.65 o
  -4 -11   7        5.55        0.92      4.74 o
  -3 -11   7        0.01        3.09      4.28 o
  -2 -11   7       19.65       18.01      4.17 o
  -1 -11   7       11.47        7.17      5.79 o
   0 -11   7        3.69        0.74      4.05 o
   1 -11   7       13.20       13.21      4.28 o
   2 -11   7        0.24       -0.61      3.15 o
   3 -11   7        5.96       10.14      3.30 o
   4 -11   7        5.05        2.15      4.46 o
   5 -11   7        1.53        2.36      4.15 o
  -7 -10   7        1.43        5.81      4.63 o
  -6 -10   7        1.86       -3.32      3.32 o
  -5 -10   7        3.49        1.89      4.72 o
  -4 -10   7       19.27       24.68      3.74 o
  -3 -10   7       11.84       21.19      5.33 o
  -2 -10   7        0.02        0.61      3.17 o
  -1 -10   7       10.68       12.16      2.88 o
   0 -10   7        9.07       12.41      3.42 o
   1 -10   7       10.24       11.53      4.87 o
   2 -10   7        0.02        0.07      3.24 o
   3 -10   7        8.17        1.20      3.56 o
   4 -10   7        1.16       -0.64      2.61 o
   5 -10   7        1.15        0.24      3.28 o
   6 -10   7        2.18        6.86      3.97 o
  -8  -9   7       11.12        8.58      4.21 o
  -7  -9   7       39.27       35.31      8.03 o
  -6  -9   7       84.71      102.51      6.61 o
  -5  -9   7        1.16        4.21      3.33 o
  -4  -9   7        5.92        7.46      5.46 o
  -3  -9   7        0.01        0.21      2.97 o
  -2  -9   7       40.19       37.79      6.85 o
  -1  -9   7        0.20        6.53      2.37 o
   0  -9   7        2.03        2.76      2.30 o
   1  -9   7        0.01       -0.49      3.26 o
   2  -9   7        0.00        2.34      3.61 o
   3  -9   7       19.42       21.85      3.13 o
   4  -9   7        6.98       13.47      3.26 o
   5  -9   7        5.19        6.15      2.62 o
   6  -9   7        0.60        0.61      4.70 o
   7  -9   7       12.64        5.77      4.21 o
  -9  -8   7       20.09       21.59      5.66 o
  -8  -8   7        2.50        5.36      5.79 o
  -7  -8   7        0.60       -2.07      2.93 o
  -6  -8   7        8.33        4.76      2.55 o
  -5  -8   7        0.25        0.28      1.74 o
  -4  -8   7        0.02        1.75      2.28 o
  -3  -8   7       39.76       35.83      2.79 o
  -2  -8   7       53.03       60.81      5.07 o
  -1  -8   7      302.27      335.52      8.25 o
   0  -8   7      125.45      127.63      5.99 o
   1  -8   7        9.72       12.17      2.84 o
   2  -8   7       11.48       13.63      2.90 o
   3  -8   7       26.79       25.23      3.88 o
   4  -8   7        0.04        1.10      2.31 o
   5  -8   7        6.05        1.83      2.55 o
   6  -8   7        9.91        9.32      2.88 o
   7  -8   7        2.94        4.03      3.26 o
   8  -8   7        4.20        8.23      5.12 o
  -9  -7   7        7.54        4.87      4.74 o
  -8  -7   7        3.46        3.42      3.02 o
  -7  -7   7       15.12       19.92      3.48 o
  -6  -7   7       38.22       35.96      2.68 o
  -5  -7   7        0.09       -0.68      2.37 o
  -4  -7   7        0.08       -0.45      1.67 o
  -3  -7   7       76.75       79.96      2.85 o
  -2  -7   7       95.24      105.13      3.13 o
  -1  -7   7       20.70       20.93      2.21 o
   0  -7   7        0.02       -0.61      1.77 o
   1  -7   7       68.06       70.77      3.69 o
   2  -7   7       36.25       34.83      2.85 o
   3  -7   7        0.27       -0.88      2.17 o
   4  -7   7        0.33       -0.79      3.16 o
   5  -7   7        4.52        5.00      2.48 o
   6  -7   7        4.97        7.40      2.63 o
   7  -7   7        0.39        1.15      3.94 o
   8  -7   7        0.69        6.93      4.21 o
   9  -7   7        2.78        7.06      4.61 o
 -10  -6   7        5.96        8.29      5.00 o
  -9  -6   7       21.63       22.91      4.21 o
  -8  -6   7        5.88        8.22      3.13 o
  -7  -6   7        7.74       13.32      4.67 o
  -6  -6   7       24.20       22.80      2.72 o
  -5  -6   7        8.56       10.99      3.29 o
  -4  -6   7        7.52        8.61      2.11 o
  -3  -6   7       13.48       13.06      2.96 o
  -2  -6   7        6.17        6.48      1.24 o
  -1  -6   7       18.88       22.09      3.55 o
   0  -6   7      237.58      243.50      6.47 o
   1  -6   7       76.92       65.58      3.28 o
   2  -6   7        0.69       -0.86      2.57 o
   3  -6   7        0.94        4.06      2.72 o
   4  -6   7       12.09       15.98      2.82 o
   5  -6   7       52.07       52.48      3.69 o
   6  -6   7        0.79       -0.53      2.09 o
   7  -6   7        0.27       -1.00      3.39 o
   8  -6   7       10.89       12.66      3.80 o
   9  -6   7        1.47       -2.06      9.94 o
  10  -6   7       14.01       12.17      4.76 o
 -10  -5   7        0.35        5.00      5.53 o
  -9  -5   7        3.86        5.00      3.95 o
  -8  -5   7       23.37       22.79      3.07 o
  -7  -5   7        8.67        6.57      2.56 o
  -6  -5   7       14.99       16.66      2.36 o
  -5  -5   7       11.42        5.74      1.81 o
  -4  -5   7       45.25       41.35      2.09 o
  -3  -5   7       60.64       54.66      2.32 o
  -2  -5   7       36.52       41.01      3.69 o
  -1  -5   7        0.50        1.41      0.87 o
   0  -5   7        4.59        1.04      1.91 o
   1  -5   7       28.94       26.60      2.27 o
   2  -5   7      276.37      267.61      6.26 o
   3  -5   7        0.11       -0.36      2.76 o
   4  -5   7       22.04       17.95      1.26 o
   5  -5   7       89.03       94.29      6.25 o
   6  -5   7      218.85      232.48      7.90 o
   7  -5   7       49.42       43.43      4.78 o
   8  -5   7        1.41       -1.33      4.64 o
   9  -5   7        3.77        4.69      3.89 o
  10  -5   7       21.97       19.66      4.82 o
 -10  -4   7       22.62       25.14      4.74 o
  -9  -4   7       30.40       41.98      7.37 o
  -8  -4   7       13.33       12.74      2.97 o
  -7  -4   7       66.01       60.05      6.19 o
  -6  -4   7        4.16        7.20      6.06 o
  -5  -4   7        4.72        4.19      1.92 o
  -4  -4   7       16.23       16.52      3.23 o
  -3  -4   7       62.85       67.53      3.24 o
  -2  -4   7        1.22        0.96      1.91 o
  -1  -4   7        5.07        2.16      2.70 o
   0  -4   7      120.69      130.12      2.57 o
   1  -4   7      386.65      358.45      7.71 o
   2  -4   7        0.72        2.56      1.61 o
   3  -4   7       23.44       16.55      2.34 o
   4  -4   7      147.69      138.84      5.13 o
   5  -4   7        6.04        6.99      3.36 o
   6  -4   7       13.25       12.31      1.69 o
   7  -4   7        2.93        5.39      2.90 o
   8  -4   7       30.27       23.93      3.23 o
   9  -4   7        0.14        1.16      3.09 o
  10  -4   7        0.37       -0.80      3.44 o
  11  -4   7        1.36        2.63      9.74 o
 -10  -3   7        0.08       -0.79      5.00 o
  -9  -3   7        1.16        9.62      3.81 o
  -8  -3   7        6.80        7.57      4.35 o
  -7  -3   7        3.23        1.87      2.59 o
  -6  -3   7       45.86       44.14      5.00 o
  -5  -3   7        2.38        2.17      1.61 o
  -4  -3   7      120.21      115.38      5.27 o
  -3  -3   7        2.43        0.96      1.55 o
  -2  -3   7        8.77        6.53      1.97 o
  -1  -3   7      169.01      156.80      4.29 o
   0  -3   7      130.02      132.00      8.29 o
   1  -3   7      258.06      265.18     10.20 o
   2  -3   7       65.52       63.03      3.49 o
   3  -3   7       65.93       67.00      4.15 o
   4  -3   7       45.51       37.26      2.76 o
   5  -3   7       24.53       25.22      1.62 o
   6  -3   7       89.22       88.99      4.21 o
   7  -3   7      190.62      210.38      5.92 o
   8  -3   7       21.12       20.46      3.55 o
   9  -3   7        1.86        2.86      3.47 o
  10  -3   7        6.60       10.67      6.25 o
  11  -3   7        0.01        8.16      5.66 o
 -10  -2   7       22.15       14.53      6.19 o
  -9  -2   7        2.07        4.16      3.75 o
  -8  -2   7        4.01        4.87      3.07 o
  -7  -2   7        4.84       12.96      2.70 o
  -6  -2   7       16.77       16.97      2.12 o
  -5  -2   7        1.46        5.03      3.55 o
  -4  -2   7        1.34        1.39      1.61 o
  -3  -2   7      235.54      235.28      5.74 o
  -2  -2   7      166.09      155.33      6.19 o
  -1  -2   7        1.93       -1.01      1.84 o
   0  -2   7        3.82        7.27      1.69 o
   1  -2   7       97.93      102.39      4.41 o
   2  -2   7       19.10       19.44      1.33 o
   3  -2   7       44.21       42.15      1.67 o
   4  -2   7       94.08       91.15      2.57 o
   5  -2   7      164.26      171.94      3.67 o
   6  -2   7        9.22       10.37      2.50 o
   7  -2   7        0.43       -2.76      3.42 o
   8  -2   7        8.73        6.69      1.96 o
   9  -2   7       74.13       79.63      5.92 o
  10  -2   7        2.93        9.08      3.42 o
  11  -2   7       13.30        8.56      4.61 o
 -10  -1   7       12.82       17.17     16.26 o
  -9  -1   7        5.05        4.95      4.23 o
  -8  -1   7        3.82        0.92      3.44 o
  -7  -1   7       20.99       20.77      2.37 o
  -6  -1   7       94.25      104.38      4.13 o
  -5  -1   7      188.63      189.67      8.49 o
  -4  -1   7       10.13        7.76      3.23 o
  -3  -1   7       10.58       11.32      1.76 o
  -2  -1   7      180.80      187.11      4.63 o
  -1  -1   7        0.11        0.29      1.14 o
   0  -1   7       47.93       46.80      3.23 o
   1  -1   7       38.95       35.84      2.90 o
   2  -1   7       12.98       11.53      1.01 o
   3  -1   7       76.32       81.74      1.74 o
   4  -1   7       64.97       51.97      1.61 o
   5  -1   7        9.68       13.44      1.33 o
   6  -1   7      234.46      230.75      7.96 o
   7  -1   7      272.54      265.39      6.86 o
   8  -1   7        6.59        5.95      2.32 o
   9  -1   7        5.34        1.82      2.15 o
  10  -1   7       15.26       18.83      3.82 o
  11  -1   7        1.17        3.55      4.48 o
 -10   0   7       35.68       37.84      5.74 o
  -9   0   7       11.15        6.21      5.84 o
  -8   0   7       19.22       12.79      2.49 o
  -7   0   7        0.58        1.81      2.21 o
  -6   0   7       22.54       21.55      2.36 o
  -5   0   7       30.12       31.82      2.37 o
  -4   0   7       95.84       89.79      5.60 o
  -3   0   7        1.12        0.52      1.67 o
  -2   0   7      210.12      196.63      5.81 o
  -1   0   7      273.97      281.26      7.89 o
   0   0   7      153.19      145.24      3.52 o
   1   0   7       13.84       10.82      0.97 o
   2   0   7      184.72      167.03      3.68 o
   3   0   7       10.18       15.06      0.97 o
   4   0   7      356.54      365.12      5.75 o
   5   0   7        1.50        1.09      1.16 o
   6   0   7        6.97       10.37      1.36 o
   7   0   7       45.37       45.03      2.81 o
   8   0   7      100.65       92.40      4.54 o
   9   0   7        0.04       -0.09      2.08 o
  10   0   7       16.87       11.98      3.82 o
  11   0   7        5.61       10.01      3.95 o
  12   0   7        2.79        3.55      3.95 o
 -10   1   7        0.28       -4.81      6.89 o
  -9   1   7       10.10       10.95      4.44 o
  -8   1   7        7.39        8.38      3.19 o
  -7   1   7        6.87        5.85      2.96 o
  -6   1   7       15.63       17.77      5.86 o
  -5   1   7       37.96       37.49      2.87 o
  -4   1   7      135.09      126.03      4.93 o
  -3   1   7       66.13       65.97      3.17 o
  -2   1   7        0.03        1.87      4.94 o
  -1   1   7      476.84      454.67      9.86 o
   0   1   7      165.40      167.11      3.99 o
   1   1   7        2.40        0.59      1.04 o
   2   1   7       67.31       65.43      3.16 o
   3   1   7       11.09        8.95      0.84 o
   4   1   7       92.25      101.66      2.43 o
   5   1   7        7.27        5.85      1.32 o
   6   1   7       92.04       93.14      3.82 o
   7   1   7      142.05      125.72      3.90 o
   8   1   7       45.18       36.65      2.24 o
   9   1   7       12.17       10.66      3.55 o
  10   1   7        6.49        8.43      3.03 o
  11   1   7       26.68       25.80      4.08 o
  12   1   7       35.42       35.81      5.66 o
 -10   2   7       17.22       19.05      5.41 o
  -9   2   7        0.71       -3.97      5.60 o
  -8   2   7        1.59       -1.93      3.42 o
  -7   2   7        6.88        5.99      3.24 o
  -6   2   7        4.18        5.26      1.57 o
  -5   2   7       57.45       64.16      3.09 o
  -4   2   7      294.09      279.73      6.86 o
  -3   2   7       63.64       72.04      3.53 o
  -2   2   7       57.54       61.22      2.88 o
  -1   2   7       70.27       86.21      4.48 o
   0   2   7       32.83       31.41      2.76 o
   1   2   7      233.42      235.84      7.44 o
   2   2   7       77.67       86.18      2.46 o
   3   2   7       98.09      103.32      2.35 o
   4   2   7       19.97       17.09      1.01 o
   5   2   7      130.12      121.31      2.72 o
   6   2   7       29.07       30.41      1.48 o
   7   2   7        3.74        2.31      1.29 o
   8   2   7      111.40      115.72     27.71 o
   9   2   7        0.62        0.00      2.24 o
  10   2   7        9.08        3.69      3.55 o
  11   2   7        3.73       -1.45      3.42 o
  12   2   7        3.66        9.22      3.95 o
 -10   3   7        0.13        3.39      5.06 o
  -9   3   7        2.88        5.41      4.67 o
  -8   3   7        8.23        2.32      4.28 o
  -7   3   7       77.80       81.36      4.06 o
  -6   3   7       36.36       39.21      2.24 o
  -5   3   7       10.82        7.87      1.58 o
  -4   3   7        5.78        7.16      1.83 o
  -3   3   7       33.78       42.23      2.70 o
  -2   3   7       57.88       46.55      6.32 o
  -1   3   7       84.87       71.39      4.67 o
   0   3   7       91.03       97.20      5.79 o
   1   3   7      227.31      234.76      8.43 o
   2   3   7       43.28       40.88      1.71 o
   3   3   7      140.35      140.01      5.92 o
   4   3   7        8.91        9.31      2.17 o
   5   3   7       67.08       64.85      2.96 o
   6   3   7       91.48       84.46      2.76 o
   7   3   7       67.09       68.14      4.87 o
   8   3   7       30.52       34.10      2.24 o
   9   3   7        1.53        1.45      2.37 o
  10   3   7        0.46       -0.26      3.55 o
  11   3   7        9.52        9.35      4.08 o
  12   3   7        0.87        7.50      6.19 o
  -9   4   7        1.64        0.86      4.11 o
  -8   4   7        6.01        7.70      3.15 o
  -7   4   7        3.58       -0.55      2.40 o
  -6   4   7       14.50       15.78      2.44 o
  -5   4   7        4.36       -1.60      2.70 o
  -4   4   7       62.76       66.27      2.60 o
  -3   4   7        7.82        9.34      1.58 o
  -2   4   7       11.28        8.35      1.29 o
  -1   4   7        6.77        9.44      1.35 o
   0   4   7       11.97       10.80      1.41 o
   1   4   7        5.34        7.70      0.88 o
   2   4   7      566.53      568.24      9.82 o
   3   4   7      306.68      295.43      5.00 o
   4   4   7      151.91      150.92      4.02 o
   5   4   7        5.22        4.75      0.66 o
   6   4   7       73.78       67.97      1.95 o
   7   4   7       29.72       31.11      2.76 o
   8   4   7        7.92        4.34      1.45 o
   9   4   7       26.09       21.20      2.76 o
  10   4   7       10.18       10.14      2.50 o
  11   4   7        3.09       -1.71      8.56 o
  12   4   7        7.73       -8.03      8.03 o
  -9   5   7        3.52       -0.35      3.60 o
  -8   5   7        5.65        3.97      3.42 o
  -7   5   7       54.22       64.50      4.48 o
  -6   5   7       66.89       72.98      9.87 o
  -5   5   7      117.72      117.76      3.97 o
  -4   5   7        8.66        8.64      1.53 o
  -3   5   7       36.24       33.23      2.34 o
  -2   5   7        9.02        5.67      1.44 o
  -1   5   7      118.59      101.79      2.72 o
   0   5   7      404.26      376.31      6.03 o
   1   5   7      300.51      289.23      5.48 o
   2   5   7       87.33       86.14      3.82 o
   3   5   7       78.28       78.36      4.08 o
   4   5   7        0.92        3.03      2.11 o
   5   5   7        9.36        5.00      1.84 o
   6   5   7       50.72       47.52      3.16 o
   7   5   7        7.01        8.30      2.50 o
   8   5   7        5.27        6.32      1.18 o
   9   5   7        3.24        3.95      6.98 o
  10   5   7        1.08        0.66      4.74 o
  11   5   7       83.71       92.15      9.61 o
  -9   6   7       36.70       43.42      4.82 o
  -8   6   7        0.00       -0.36      4.35 o
  -7   6   7       31.96       29.62      4.18 o
  -6   6   7       41.33       42.95      2.97 o
  -5   6   7       16.85       17.67      2.09 o
  -4   6   7        0.31       -1.53      1.53 o
  -3   6   7        0.31       -1.14      1.39 o
  -2   6   7       30.50       26.35      1.58 o
  -1   6   7        0.25        0.71      0.95 o
   0   6   7       11.55        9.99      1.01 o
   1   6   7       27.52       27.76      1.29 o
   2   6   7       37.87       31.07      1.30 o
   3   6   7       36.09       33.83      3.55 o
   4   6   7        0.10        1.32      2.24 o
   5   6   7      125.30      107.42      4.74 o
   6   6   7       23.30       23.64      2.25 o
   7   6   7        1.05       -1.88      2.09 o
   8   6   7        1.23        2.96      2.23 o
   9   6   7       62.58       68.46      7.37 o
  10   6   7        2.55       -2.90      8.95 o
  11   6   7        8.19       11.06      6.85 o
  -8   7   7        6.30        1.76      3.69 o
  -7   7   7       22.76       21.44      4.15 o
  -6   7   7       14.60       19.08      3.88 o
  -5   7   7        0.71        2.54      1.76 o
  -4   7   7       68.31       70.47      3.00 o
  -3   7   7       10.18       10.72      1.85 o
  -2   7   7        0.19        1.19      1.44 o
  -1   7   7        9.60        9.95      1.57 o
   0   7   7        9.42       10.62      1.40 o
   1   7   7      174.33      173.63      6.65 o
   2   7   7       52.14       45.40      3.29 o
   3   7   7        3.11        2.52      1.45 o
   4   7   7       11.46       13.27      2.23 o
   5   7   7        0.12        0.73      1.53 o
   6   7   7        0.01        2.50      1.61 o
   7   7   7       28.53       25.60      2.59 o
   8   7   7        0.22       -1.01      2.00 o
   9   7   7        0.59        0.66      8.03 o
  10   7   7        0.12       -0.26      6.32 o
  11   7   7        4.46       -9.08      9.61 o
  -7   8   7       16.44       13.26      3.80 o
  -6   8   7        1.28        1.60      3.49 o
  -5   8   7       92.50       84.53      4.63 o
  -4   8   7        2.10       -0.69      2.06 o
  -3   8   7        5.31        5.40      1.96 o
  -2   8   7       26.60       23.65      2.05 o
  -1   8   7       55.94       55.69      2.44 o
   0   8   7        7.85        7.51      1.40 o
   1   8   7        0.03       -0.96      0.96 o
   2   8   7       97.07       86.83      4.41 o
   3   8   7        4.63        3.26      1.83 o
   4   8   7        4.95        4.82      1.69 o
   5   8   7       14.80       16.43      3.42 o
   6   8   7       12.32       14.57      1.79 o
   7   8   7       33.70       36.16      3.69 o
   8   8   7       14.28       16.35      3.53 o
   9   8   7        7.19        8.03      6.58 o
  10   8   7        1.08        1.97      8.95 o
  -7   9   7        2.43       -4.50      4.50 o
  -6   9   7        4.80        5.38      3.95 o
  -5   9   7        2.03        1.18      3.42 o
  -4   9   7       22.91       21.85     11.65 o
  -3   9   7        1.61        2.21      2.83 o
  -2   9   7        8.19        8.77      2.41 o
  -1   9   7       14.66       14.99      2.29 o
   0   9   7       25.26       23.63      2.47 o
   1   9   7        1.09        3.12      1.63 o
   2   9   7        7.00        6.16      3.42 o
   3   9   7        1.97        3.16      1.99 o
   4   9   7       16.84       15.11      2.09 o
   5   9   7       23.68       22.98      2.41 o
   6   9   7        8.64        7.82      2.43 o
   7   9   7        0.00        1.90      4.07 o
   8   9   7        2.33       -2.97      2.97 o
   9   9   7        4.95       10.14      6.06 o
  10   9   7        0.06       -3.03      5.79 o
  -6  10   7       11.69       -3.68      7.24 o
  -5  10   7        1.78        1.71      3.35 o
  -4  10   7        4.05        8.83      3.48 o
  -3  10   7        4.86        7.78      3.51 o
  -2  10   7        2.44       -1.37      2.69 o
  -1  10   7       46.93       50.67      3.02 o
   0  10   7        8.05        9.06      2.09 o
   1  10   7        0.76        1.41      1.42 o
   2  10   7        3.61        7.35      2.37 o
   3  10   7       52.87       49.65      5.13 o
   4  10   7       11.43        9.12      1.99 o
   5  10   7        2.53        6.71      4.87 o
   6  10   7        0.48        3.29      5.53 o
   7  10   7       30.92       30.33      4.54 o
   8  10   7       30.33       21.99      6.71 o
   9  10   7       34.17       34.49      8.03 o
  -5  11   7       12.56       16.76      4.78 o
  -4  11   7        1.62        3.66      3.70 o
  -3  11   7       11.98       16.50      4.15 o
  -2  11   7       55.10       62.30      4.40 o
  -1  11   7        0.47        6.77      4.08 o
   0  11   7      122.15      127.06      4.56 o
   1  11   7       14.65       17.64      3.95 o
   2  11   7        0.02        2.63      3.42 o
   3  11   7        3.74        1.84      3.16 o
   4  11   7        0.17        0.79      3.03 o
   5  11   7       53.95       58.72      8.82 o
   6  11   7       29.01       44.76      5.92 o
   7  11   7       16.98       15.53      7.64 o
   8  11   7        3.70        2.50      9.08 o
  -3  12   7        0.84        0.52      4.18 o
  -2  12   7       77.84       88.37      5.54 o
  -1  12   7       47.16       45.53      4.74 o
   0  12   7        0.66        2.63      3.95 o
   1  12   7       31.55       33.70      4.87 o
   2  12   7        0.50        1.05      3.55 o
   3  12   7        3.69        1.71      4.21 o
   4  12   7        2.13       -1.32      6.71 o
   5  12   7        0.74        4.87      5.13 o
   6  12   7        0.63       -3.42      4.87 o
   7  12   7        1.54        4.87      6.06 o
  -2  13   7        0.15       -7.51     11.91 o
  -1  13   7        5.13        8.29      4.61 o
   0  13   7       29.24       31.99      5.53 o
   1  13   7        8.16        7.11      5.27 o
   2  13   7        0.41        1.45      4.61 o
   3  13   7        4.23        6.32      7.50 o
   4  13   7       16.80       28.30     10.01 o
   5  13   7        1.35       15.67      6.98 o
   6  13   7       27.33       40.28     10.27 o
  -4 -12   8       16.84       12.81     10.07 o
  -3 -12   8        4.09       10.93      6.11 o
  -2 -12   8        2.05        4.92      5.92 o
  -1 -12   8        1.86        3.19      4.26 o
   0 -12   8        0.30        3.80      5.27 o
   1 -12   8        7.82        9.27      4.93 o
   2 -12   8       10.29        3.48      4.92 o
   3 -12   8        6.36        2.50      4.96 o
  -6 -11   8      108.70       96.94     24.55 o
  -5 -11   8        6.40       -1.84      4.12 o
  -4 -11   8        4.17        2.90      5.40 o
  -3 -11   8        3.90       14.27      6.25 o
  -2 -11   8        1.80        5.78      5.22 o
  -1 -11   8        1.15        6.97      4.95 o
   0 -11   8        0.54       -0.98      4.35 o
   1 -11   8       18.49        9.36      3.50 o
   2 -11   8        3.10        5.90      3.39 o
   3 -11   8       46.24       42.22      4.61 o
   4 -11   8       23.09       27.26      5.16 o
   5 -11   8        0.35        0.22      3.19 o
  -7 -10   8      160.39      154.00      9.30 o
  -6 -10   8        6.18        8.60      4.60 o
  -5 -10   8       17.19       17.68      4.31 o
  -4 -10   8        0.09       -3.70      3.70 o
  -3 -10   8        2.99        8.44      7.70 o
  -2 -10   8        7.10       11.93      3.11 o
  -1 -10   8       57.58       61.18      5.40 o
   0 -10   8       19.99       17.66      4.16 o
   1 -10   8       20.59       20.73      3.58 o
   2 -10   8        0.59       -2.96      2.96 o
   3 -10   8       72.04       70.09      5.16 o
   4 -10   8       23.13       19.58      3.88 o
   5 -10   8        5.64        4.27      4.60 o
   6 -10   8        0.05        2.73     10.86 o
  -8  -9   8        2.70        5.65      5.51 o
  -7  -9   8        1.19        5.92      4.17 o
  -6  -9   8        6.94        7.30      4.40 o
  -5  -9   8        2.54        3.12      5.66 o
  -4  -9   8        1.74        5.01      3.00 o
  -3  -9   8       37.19       42.93      5.53 o
  -2  -9   8       14.15       10.65      2.53 o
  -1  -9   8       46.42       38.95      8.89 o
   0  -9   8      288.82      293.31      8.54 o
   1  -9   8      218.15      212.96     13.69 o
   2  -9   8       16.74       23.53      3.77 o
   3  -9   8       30.17       38.12      6.38 o
   4  -9   8        0.25       -2.23      3.75 o
   5  -9   8        0.64        2.49      6.91 o
   6  -9   8        8.96       11.91      9.22 o
   7  -9   8       10.35       11.63      4.65 o
  -8  -8   8        0.19        1.80      4.68 o
  -7  -8   8       70.53       73.66      5.72 o
  -6  -8   8       10.66       10.73      4.42 o
  -5  -8   8        0.02       -0.02      2.78 o
  -4  -8   8        6.04        6.98      2.64 o
  -3  -8   8       42.42       38.94      6.58 o
  -2  -8   8        8.42        6.47      2.90 o
  -1  -8   8       95.72      104.49      4.49 o
   0  -8   8      709.18      727.11     16.54 o
   1  -8   8      184.51      186.82      6.77 o
   2  -8   8       14.71       12.99      3.41 o
   3  -8   8       49.89       52.69      3.86 o
   4  -8   8        4.11        4.81      4.15 o
   5  -8   8        1.01        3.72      3.23 o
   6  -8   8        4.30        8.79      5.72 o
   7  -8   8        7.25        5.66      4.39 o
   8  -8   8        1.06       -1.90      4.33 o
  -9  -7   8       50.71       43.44      5.79 o
  -8  -7   8        1.30       -3.36      3.36 o
  -7  -7   8       11.97       16.12      3.38 o
  -6  -7   8       69.56       72.02      4.48 o
  -5  -7   8        4.37        3.29      2.90 o
  -4  -7   8      115.13      114.34      5.53 o
  -3  -7   8       56.22       53.68      3.23 o
  -2  -7   8       92.29       92.90      4.09 o
  -1  -7   8      259.94      311.05      8.51 o
   0  -7   8      238.68      262.80     12.31 o
   1  -7   8       26.61       24.77     12.77 o
   2  -7   8       69.71       64.58      6.58 o
   3  -7   8        1.70       -0.17      5.66 o
   4  -7   8        0.26        1.48      2.75 o
   5  -7   8        7.18       10.53      2.71 o
   6  -7   8        1.09       -0.07      4.02 o
   7  -7   8       46.11       33.98      4.80 o
   8  -7   8        7.20        0.72      4.96 o
   9  -7   8        5.54        2.18      5.60 o
  -9  -6   8        0.05        0.26      4.87 o
  -8  -6   8        9.23       16.03      3.64 o
  -7  -6   8        4.59        3.66      5.40 o
  -6  -6   8        1.32       -1.83      2.12 o
  -5  -6   8       46.67       45.70      2.79 o
  -4  -6   8       57.97       57.30      5.60 o
  -3  -6   8      404.48      451.69      8.98 o
  -2  -6   8      325.27      345.93      7.15 o
  -1  -6   8        1.70        1.73      2.17 o
   0  -6   8       18.43       18.64      2.28 o
   1  -6   8        2.93        0.58      2.68 o
   2  -6   8        0.26        5.25      2.24 o
   3  -6   8        7.35       13.16      2.36 o
   4  -6   8        9.39        5.46      3.82 o
   5  -6   8        0.01        0.02      2.63 o
   6  -6   8      191.75      217.67      7.29 o
   7  -6   8      410.07      407.71     15.07 o
   8  -6   8       40.09       50.42      6.71 o
   9  -6   8       16.52       16.35      6.71 o
 -10  -5   8        0.16       -0.79      9.48 o
  -9  -5   8        9.43       14.09      5.66 o
  -8  -5   8        5.64        1.97      4.87 o
  -7  -5   8       23.70       23.36      2.87 o
  -6  -5   8        0.38        1.55      1.96 o
  -5  -5   8        1.42        0.48      1.55 o
  -4  -5   8        6.63        5.79      2.15 o
  -3  -5   8       41.05       46.42      2.76 o
  -2  -5   8      197.12      206.16      4.96 o
  -1  -5   8       73.97       75.77      5.27 o
   0  -5   8      164.50      168.62      5.25 o
   1  -5   8        6.39        4.23      2.21 o
   2  -5   8        6.16        5.30      1.99 o
   3  -5   8       16.88       14.02      2.04 o
   4  -5   8        5.65        9.33      2.83 o
   5  -5   8        5.56        5.02      2.26 o
   6  -5   8      249.20      282.08      9.94 o
   7  -5   8      535.37      543.59     15.65 o
   8  -5   8       50.28       41.22      4.80 o
   9  -5   8        0.40       -2.50      3.71 o
  10  -5   8       15.41       13.17     11.91 o
 -10  -4   8        0.13       -4.61      4.61 o
  -9  -4   8       41.80       40.84      5.73 o
  -8  -4   8       13.31        8.41      4.02 o
  -7  -4   8      264.27      263.09     11.06 o
  -6  -4   8      216.85      189.55      6.19 o
  -5  -4   8        3.20        6.35      2.34 o
  -4  -4   8      100.41      101.68      6.52 o
  -3  -4   8        4.34        2.73      1.79 o
  -2  -4   8      188.90      206.47      6.78 o
  -1  -4   8       48.87       43.52      3.00 o
   0  -4   8      196.95      211.05     15.60 o
   1  -4   8       70.20       68.52      3.00 o
   2  -4   8       80.67       83.59      3.38 o
   3  -4   8      267.24      255.25      6.50 o
   4  -4   8      102.93      109.44      4.87 o
   5  -4   8        6.51        8.21      2.24 o
   6  -4   8      269.71      282.40     13.89 o
   7  -4   8       83.24       74.16      3.56 o
   8  -4   8       56.93       65.02      5.53 o
   9  -4   8        4.66       -1.77      3.57 o
  10  -4   8        1.32        5.99      4.42 o
 -10  -3   8        5.12       13.16      4.61 o
  -9  -3   8       16.65       14.06      6.14 o
  -8  -3   8       27.74       26.30      3.95 o
  -7  -3   8       90.65       69.18      6.25 o
  -6  -3   8        8.76        5.65      2.37 o
  -5  -3   8       30.75       28.70      4.61 o
  -4  -3   8       92.08       90.42      3.68 o
  -3  -3   8      115.79      103.16      3.82 o
  -2  -3   8       11.78        9.33      1.64 o
  -1  -3   8        0.52        4.96      2.11 o
   0  -3   8       45.44       53.34      2.11 o
   1  -3   8        6.13        4.26      0.93 o
   2  -3   8        1.45        4.48      2.18 o
   3  -3   8      490.61      533.97     10.79 o
   4  -3   8      891.29      982.98     24.55 o
   5  -3   8      178.09      203.04      4.37 o
   6  -3   8       11.41       10.06      1.74 o
   7  -3   8       51.44       45.66      6.85 o
   8  -3   8        1.08       -1.63      1.69 o
   9  -3   8       14.15       15.33      2.85 o
  10  -3   8        4.32        4.61      5.53 o
  11  -3   8        0.65       -1.97      6.32 o
 -10  -2   8      547.13      573.96     21.14 o
  -9  -2   8      102.30      103.94     25.34 o
  -8  -2   8       28.23       23.97      5.19 o
  -7  -2   8       35.00       29.32      2.80 o
  -6  -2   8       48.41       38.59      3.25 o
  -5  -2   8       61.42       48.05      3.32 o
  -4  -2   8       63.64       51.59      2.75 o
  -3  -2   8        9.46        9.92      2.14 o
  -2  -2   8      224.02      225.72      5.72 o
  -1  -2   8        0.14        0.11      1.63 o
   0  -2   8      628.53      645.99     12.44 o
   1  -2   8       87.76      109.99     10.99 o
   2  -2   8       85.66       91.05      5.33 o
   3  -2   8       66.01       64.65      5.13 o
   4  -2   8        6.41        6.87      2.63 o
   5  -2   8      349.99      373.43      8.56 o
   6  -2   8      129.61      120.12      4.28 o
   7  -2   8        3.39        2.38      2.33 o
   8  -2   8        2.91        4.34      2.06 o
   9  -2   8        0.19       -0.58      3.43 o
  10  -2   8        0.70       -3.69      4.34 o
  11  -2   8        1.47       -6.58      7.77 o
 -10  -1   8      385.89      401.52     32.06 o
  -9  -1   8       30.24       35.61      6.91 o
  -8  -1   8       34.26       38.80      5.77 o
  -7  -1   8        0.00       -0.11      2.30 o
  -6  -1   8      149.94      145.05      4.88 o
  -5  -1   8      117.78      105.44      4.84 o
  -4  -1   8       98.02      115.27      5.40 o
  -3  -1   8       11.34       10.75      2.41 o
  -2  -1   8      304.02      288.68      6.77 o
  -1  -1   8       89.02       88.39      3.07 o
   0  -1   8     1640.56     1740.75     36.07 o
   1  -1   8      104.13       93.11      5.33 o
   2  -1   8      151.19      151.79      3.77 o
   3  -1   8      592.45      582.24     10.38 o
   4  -1   8      257.19      266.05      5.40 o
   5  -1   8        0.25        2.41      1.53 o
   6  -1   8        4.43        4.44      1.58 o
   7  -1   8       47.32       39.83      2.51 o
   8  -1   8        4.42        3.59      1.74 o
   9  -1   8       37.93       40.03      4.15 o
  10  -1   8      150.55      167.32      8.03 o
  11  -1   8       51.82       50.82      6.71 o
 -10   0   8        1.22        7.31      6.64 o
  -9   0   8       62.88       65.10      9.15 o
  -8   0   8       16.62       14.45      3.21 o
  -7   0   8      130.59      135.45      8.10 o
  -6   0   8        0.58        4.10      1.87 o
  -5   0   8        0.03       -0.52      2.30 o
  -4   0   8      162.84      156.24      5.27 o
  -3   0   8        7.16        7.81      2.70 o
  -2   0   8       10.42       12.88      2.60 o
  -1   0   8      291.63      323.23      8.54 o
   0   0   8      654.47      697.69     15.09 o
   1   0   8       36.76       33.38      1.85 o
   2   0   8      102.90       94.33      2.84 o
   3   0   8        1.19        3.77      3.36 o
   4   0   8        5.51        4.32      1.10 o
   5   0   8      271.52      268.34      5.36 o
   6   0   8       92.62       76.93      3.09 o
   7   0   8       42.91       35.59      5.20 o
   8   0   8       84.91       86.12      3.79 o
   9   0   8        0.86        3.69      3.16 o
  10   0   8      207.00      227.09      9.61 o
  11   0   8       81.85       89.65      6.45 o
 -10   1   8        9.55        9.37      5.51 o
  -9   1   8        1.34       -6.74      6.74 o
  -8   1   8       10.61       18.35      3.48 o
  -7   1   8       34.11       26.25      3.19 o
  -6   1   8        2.94        0.38      4.02 o
  -5   1   8      291.11      280.98      6.96 o
  -4   1   8     1978.11     1902.56     37.04 o
  -3   1   8     3268.52     3285.60     60.18 o
  -2   1   8        0.89        0.56      1.63 o
  -1   1   8       71.92       95.50      3.72 o
   0   1   8       20.74       20.93      2.50 o
   1   1   8      475.06      480.48      9.57 o
   2   1   8       20.56       21.30      2.57 o
   3   1   8      742.72      779.71     15.76 o
   4   1   8      489.32      476.05      8.13 o
   5   1   8      198.29      202.23      4.37 o
   6   1   8        7.74        1.36      1.55 o
   7   1   8      227.56      190.48      8.23 o
   8   1   8        0.05       -1.49      1.49 o
   9   1   8       18.43       21.20      2.90 o
  10   1   8       24.00       25.28      4.61 o
  11   1   8        8.01       10.53      4.74 o
  12   1   8        3.05       -0.39      7.11 o
 -10   2   8        1.14       11.22      7.24 o
  -9   2   8       13.74       15.34      5.30 o
  -8   2   8       25.70       30.80      3.92 o
  -7   2   8        7.07        3.62      3.00 o
  -6   2   8        8.70       11.51      1.91 o
  -5   2   8       73.39       69.15      3.31 o
  -4   2   8     1967.16     1963.38     33.62 o
  -3   2   8     1389.55     1319.88     26.98 o
  -2   2   8       77.33       72.60      3.75 o
  -1   2   8       41.85       46.64      3.07 o
   0   2   8       23.99       24.23      4.67 o
   1   2   8     1281.44     1333.19     29.29 o
   2   2   8        1.30        3.81      3.36 o
   3   2   8        5.69        8.93      1.78 o
   4   2   8       44.44       47.79      1.81 o
   5   2   8       40.85       44.32      4.34 o
   6   2   8      690.10      571.20     11.18 o
   7   2   8      209.29      154.52      4.36 o
   8   2   8       19.73       13.69      2.37 o
   9   2   8        0.53       -0.13      1.97 o
  10   2   8        2.43       -3.69      3.69 o
  11   2   8        2.95        6.85      4.48 o
  12   2   8       18.46       12.77      5.53 o
  -9   3   8        0.00       -3.20      3.42 o
  -8   3   8       36.67       44.86      4.93 o
  -7   3   8       87.42      102.74      5.20 o
  -6   3   8      296.35      312.87      7.64 o
  -5   3   8       88.28       86.39      3.43 o
  -4   3   8       60.88       57.67      6.71 o
  -3   3   8      763.38      738.60     17.97 o
  -2   3   8      221.26      216.12      6.38 o
  -1   3   8       99.27      104.54      3.81 o
   0   3   8      798.06      772.08     14.36 o
   1   3   8        5.00        7.70      1.84 o
   2   3   8        0.11        0.83      0.97 o
   3   3   8       92.14       99.42      2.81 o
   4   3   8      268.48      253.36      4.76 o
   5   3   8       95.77      100.21      2.55 o
   6   3   8      219.74      152.29      4.24 o
   7   3   8       60.59       59.64      2.61 o
   8   3   8        1.07        1.32      1.58 o
   9   3   8        6.30       13.30      2.76 o
  10   3   8        1.29       -0.79      3.55 o
  11   3   8       28.97       28.30      4.08 o
  -9   4   8        1.00        0.29      3.57 o
  -8   4   8       29.17       47.14      4.82 o
  -7   4   8       64.86       85.31      4.55 o
  -6   4   8      128.46      122.49      3.95 o
  -5   4   8      147.08      144.24      4.25 o
  -4   4   8       31.95       22.87      2.46 o
  -3   4   8       64.46       60.72      2.96 o
  -2   4   8        7.21       10.35      1.35 o
  -1   4   8      202.60      189.15     12.05 o
   0   4   8       68.29       75.17      2.88 o
   1   4   8        0.79        0.49      1.02 o
   2   4   8      628.07      633.44     11.22 o
   3   4   8     3737.12     3646.45     88.20 o
   4   4   8     1644.28     1518.77     21.30 o
   5   4   8      122.68      113.77      2.83 o
   6   4   8        0.62        2.37      1.32 o
   7   4   8       78.77       71.84      2.98 o
   8   4   8       34.34       34.23      2.11 o
   9   4   8       22.14       20.27      2.76 o
  10   4   8        4.80        8.03      7.90 o
  11   4   8       24.01       32.78      9.22 o
  -9   5   8        4.67        7.47      6.58 o
  -8   5   8        6.75       11.41      3.88 o
  -7   5   8       43.93       53.14      8.03 o
  -6   5   8        7.04        8.89      2.23 o
  -5   5   8        0.15        0.04      1.71 o
  -4   5   8      416.86      401.05     13.16 o
  -3   5   8       43.02       34.34      3.03 o
  -2   5   8        1.03       -1.57      1.57 o
  -1   5   8        8.09        3.68      1.25 o
   0   5   8       15.65        8.52      3.88 o
   1   5   8      176.47      180.44      4.01 o
   2   5   8       18.81       12.76      2.70 o
   3   5   8     4085.82     4005.92     68.85 o
   4   5   8     1068.01     1017.51     44.30 o
   5   5   8       36.79       45.55      1.18 o
   6   5   8        0.42        1.05      0.53 o
   7   5   8        0.29       -1.32      2.50 o
   8   5   8      181.23      218.40      7.90 o
   9   5   8       21.84       23.83      7.77 o
  10   5   8       20.15       22.64      6.32 o
  11   5   8       10.91       11.98      9.61 o
  -8   6   8        0.70       -3.76      3.76 o
  -7   6   8       14.69       12.81      3.60 o
  -6   6   8       26.73       20.45      3.29 o
  -5   6   8       99.60      100.77      3.90 o
  -4   6   8        3.92        3.17      2.11 o
  -3   6   8       31.23       35.02      2.13 o
  -2   6   8        2.09        4.65      1.39 o
  -1   6   8       36.17       19.58      1.68 o
   0   6   8       45.68       21.25      1.39 o
   1   6   8      196.34      149.48      3.29 o
   2   6   8        0.52        1.89      1.25 o
   3   6   8       89.90       99.86      5.99 o
   4   6   8      814.07      767.64     25.01 o
   5   6   8      215.34      244.21      8.82 o
   6   6   8       66.49       62.66      3.82 o
   7   6   8       32.13       30.97      2.69 o
   8   6   8        0.11        1.97      2.63 o
   9   6   8        2.32        3.03      4.34 o
  10   6   8       11.56       20.27      6.19 o
  11   6   8      118.08      115.32     12.90 o
  -8   7   8        0.05        2.25      4.63 o
  -7   7   8       72.67       68.75      5.50 o
  -6   7   8      106.87      102.96      9.48 o
  -5   7   8       38.18       38.09      3.09 o
  -4   7   8       16.16       19.05      3.75 o
  -3   7   8       36.09       38.23      2.51 o
  -2   7   8        1.03        0.90      1.45 o
  -1   7   8      337.85      246.38      5.39 o
   0   7   8      583.79      434.92     14.48 o
   1   7   8      150.62      121.09      3.21 o
   2   7   8      300.55      275.50      6.40 o
   3   7   8        4.24        0.76      2.47 o
   4   7   8      141.65      132.45      5.00 o
   5   7   8        9.84        8.88      1.91 o
   6   7   8        0.66       -0.22      1.43 o
   7   7   8        3.92        4.51      3.16 o
   8   7   8      164.60      178.65      7.37 o
   9   7   8       92.74      117.30      9.35 o
  10   7   8     1222.69     1662.45     85.44 o
  11   7   8       42.50       19.48      8.69 o
  -7   8   8       27.95       26.55      4.69 o
  -6   8   8       72.11       70.59      5.60 o
  -5   8   8       36.05       41.86      4.67 o
  -4   8   8       84.12       89.97      4.14 o
  -3   8   8       15.89       18.95      2.41 o
  -2   8   8        0.83       -1.26      2.24 o
  -1   8   8        0.81        0.06      2.44 o
   0   8   8       86.12       74.88      3.00 o
   1   8   8      269.23      254.52      6.71 o
   2   8   8       63.51       68.46      4.21 o
   3   8   8       63.06       59.36      3.75 o
   4   8   8       87.55       78.41      9.87 o
   5   8   8       20.74       22.39      1.92 o
   6   8   8       44.08       42.45      2.43 o
   7   8   8       77.29       86.74      5.20 o
   8   8   8      144.30      163.77      7.90 o
   9   8   8      196.83      245.92     16.06 o
  10   8   8      602.75      724.06     44.10 o
  -6   9   8        0.47        2.24      4.17 o
  -5   9   8      121.52      122.02      6.39 o
  -4   9   8      619.78      689.58     19.58 o
  -3   9   8      102.73      119.92      9.02 o
  -2   9   8       12.99       14.10      3.16 o
  -1   9   8        0.58        1.07      1.91 o
   0   9   8       14.94       15.34      2.28 o
   1   9   8        4.43        1.66      1.98 o
   2   9   8      249.35      242.33      6.19 o
   3   9   8        0.25        1.74      4.02 o
   4   9   8       49.58       49.42      3.39 o
   5   9   8        0.40        0.32      1.71 o
   6   9   8       36.38       45.01      3.83 o
   7   9   8       38.61       52.12      3.53 o
   8   9   8        1.32       -1.18      8.03 o
   9   9   8       65.24       60.69     10.93 o
  10   9   8       62.36       47.52     12.11 o
  -5  10   8        0.01        0.91      3.73 o
  -4  10   8       31.82       33.86      4.81 o
  -3  10   8       95.32      108.00     10.14 o
  -2  10   8        4.30        0.48      5.99 o
  -1  10   8       10.64       16.51      6.85 o
   0  10   8      192.51      189.34      7.11 o
   1  10   8       27.53       28.66      2.83 o
   2  10   8      179.82      181.05      6.17 o
   3  10   8       20.96       19.38      2.62 o
   4  10   8        0.68       -2.28      2.28 o
   5  10   8       12.76       13.94      2.54 o
   6  10   8      239.91      282.65     14.22 o
   7  10   8      283.98      345.18     16.06 o
   8  10   8        5.04       12.90      6.45 o
   9  10   8        0.38        5.40      6.85 o
  -4  11   8       64.41       75.70      6.32 o
  -3  11   8       22.85       25.28      5.53 o
  -2  11   8        5.26        0.88      2.96 o
  -1  11   8        3.75        2.32      3.49 o
   0  11   8      108.99      111.09      4.79 o
   1  11   8       39.76       40.98      3.38 o
   2  11   8        8.58        6.86      5.00 o
   3  11   8      228.96      239.27     11.19 o
   4  11   8       18.00       10.14      4.08 o
   5  11   8        3.35        4.74      4.21 o
   6  11   8       30.63       18.17      7.77 o
   7  11   8        6.03        2.63      4.08 o
  -3  12   8       54.97       52.12      7.83 o
  -2  12   8        3.54        3.16      4.41 o
  -1  12   8        8.00        5.07      3.35 o
   0  12   8        1.97        0.92      3.82 o
   1  12   8        3.93       -1.05      3.95 o
   2  12   8      298.89      359.27     15.01 o
   3  12   8      280.76      291.60     13.30 o
   4  12   8       26.96       22.38      7.77 o
   5  12   8        5.01        1.32      5.13 o
   6  12   8        4.93        6.58      7.50 o
   7  12   8        0.67        0.00      8.16 o
  -1  13   8       13.65       16.85      5.00 o
   0  13   8      333.13      384.28     16.59 o
   1  13   8      157.55      150.87      8.43 o
   2  13   8       11.21        8.43      4.08 o
   3  13   8       31.27       25.01      9.35 o
   4  13   8       86.67       85.44      9.74 o
   5  13   8        3.77        6.85      9.22 o
  -3 -12   9        0.00        0.13      7.64 o
  -2 -12   9        0.01      -16.92     16.92 o
  -1 -12   9        1.12        0.50      4.53 o
   0 -12   9        5.24        4.90     11.98 o
   1 -12   9        1.13        4.43      8.69 o
   2 -12   9        4.22       12.24      6.32 o
  -5 -11   9        8.46        7.74      4.38 o
  -4 -11   9        0.29        1.87      6.64 o
  -3 -11   9        1.68        6.37      4.61 o
  -2 -11   9        4.16       -3.49      5.66 o
  -1 -11   9        2.59        1.08      4.01 o
   0 -11   9        8.53        8.58      3.76 o
   1 -11   9        9.66       11.81      3.42 o
   2 -11   9        2.25        0.57      6.38 o
   3 -11   9        3.78        3.50      4.91 o
   4 -11   9        0.32        5.41      5.30 o
  -6 -10   9        0.67        0.46      7.83 o
  -5 -10   9        0.36       -2.15      4.41 o
  -4 -10   9        5.54        2.92      4.87 o
  -3 -10   9        0.00        5.74      4.96 o
  -2 -10   9        1.38       -1.17      3.83 o
  -1 -10   9      195.48      220.10      8.26 o
   0 -10   9       51.29       42.40      4.81 o
   1 -10   9        0.62       -2.68      3.23 o
   2 -10   9        2.56        3.58      4.26 o
   3 -10   9       13.06        9.29      3.65 o
   4 -10   9        0.52        2.64      3.77 o
   5 -10   9        8.77       11.93      4.64 o
   6 -10   9        0.05       -3.63      3.63 o
  -7  -9   9        1.16       -2.83      6.06 o
  -6  -9   9       28.47       39.40      7.57 o
  -5  -9   9       12.34       11.08      3.82 o
  -4  -9   9       20.11       27.58      3.90 o
  -3  -9   9        8.12        7.19      3.80 o
  -2  -9   9       13.47        3.87      2.81 o
  -1  -9   9        9.74       16.40      3.26 o
   0  -9   9       57.88       71.28      4.86 o
   1  -9   9       18.99       12.88      3.23 o
   2  -9   9        0.83       -1.68      3.89 o
   3  -9   9        0.34       -3.16      3.16 o
   4  -9   9        0.02        2.27      4.49 o
   5  -9   9        1.11        1.97      4.23 o
   6  -9   9        0.19       -1.69      9.61 o
   7  -9   9        0.97        4.84      5.15 o
  -8  -8   9        0.01       -4.33      4.33 o
  -7  -8   9       15.88       26.64      5.16 o
  -6  -8   9        6.81       17.99      7.11 o
  -5  -8   9       73.92       77.27      4.41 o
  -4  -8   9       25.94       29.63      3.53 o
  -3  -8   9       12.23       11.38      2.77 o
  -2  -8   9       22.55       23.91      2.91 o
  -1  -8   9       47.59       48.87      7.11 o
   0  -8   9      103.06      110.12      4.92 o
   1  -8   9       49.58       53.25      3.70 o
   2  -8   9       22.65       21.33      3.55 o
   3  -8   9        6.36        9.19      3.72 o
   4  -8   9        3.86        4.37      3.28 o
   5  -8   9        0.29        4.50      3.34 o
   6  -8   9        3.91        7.82      7.37 o
   7  -8   9       13.72       14.36      4.12 o
   8  -8   9       21.62       21.78      5.77 o
  -8  -7   9        2.72        8.37      7.90 o
  -7  -7   9        0.29       -2.37      4.18 o
  -6  -7   9        4.65        2.63      4.74 o
  -5  -7   9        7.54       12.82      3.41 o
  -4  -7   9        0.77       -1.80      3.09 o
  -3  -7   9       35.70       36.79      3.10 o
  -2  -7   9       63.90       65.17      5.99 o
  -1  -7   9        0.00       -2.43      2.43 o
   0  -7   9       95.36      105.88      6.78 o
   1  -7   9        9.50       11.49      2.59 o
   2  -7   9       30.84       31.44      3.06 o
   3  -7   9       11.06       14.74      2.94 o
   4  -7   9        2.19        1.11      2.53 o
   5  -7   9       13.44       17.79      3.19 o
   6  -7   9      159.11      172.52      9.68 o
   7  -7   9       21.56       12.33     12.84 o
   8  -7   9        1.50        4.22      4.30 o
  -9  -6   9       17.85       19.22      5.40 o
  -8  -6   9       13.32        7.28      3.67 o
  -7  -6   9        0.22       -2.30      2.30 o
  -6  -6   9        0.18       -0.07      2.13 o
  -5  -6   9        4.70        0.45      2.27 o
  -4  -6   9        1.99        4.29      2.15 o
  -3  -6   9       46.47       43.99      4.81 o
  -2  -6   9       55.29       50.85      5.27 o
  -1  -6   9       48.35       43.29      2.87 o
   0  -6   9        0.81       -0.31      3.23 o
   1  -6   9       17.04       12.60      2.21 o
   2  -6   9       44.09       46.71      3.16 o
   3  -6   9       22.23       32.88      3.55 o
   4  -6   9       14.99       23.98      3.47 o
   5  -6   9        0.79        1.17      3.03 o
   6  -6   9        3.62        9.98      4.61 o
   7  -6   9       41.65       40.27      7.64 o
   8  -6   9        0.31       -4.92      6.00 o
   9  -6   9        2.20       -0.20      4.16 o
  -9  -5   9        4.61        6.58      6.58 o
  -8  -5   9       17.28       21.95      6.85 o
  -7  -5   9       10.88        9.40      2.90 o
  -6  -5   9        3.54        6.73      2.55 o
  -5  -5   9        0.09       -1.07      2.18 o
  -4  -5   9        9.84        5.85      2.95 o
  -3  -5   9        2.62        4.73      2.30 o
  -2  -5   9       17.65       20.21      1.86 o
  -1  -5   9       14.35       15.45      1.41 o
   0  -5   9       25.81       21.91      3.03 o
   1  -5   9       39.74       32.94      2.69 o
   2  -5   9       57.73       52.73      2.97 o
   3  -5   9      106.02      100.01      3.98 o
   4  -5   9        1.55        5.94      3.36 o
   5  -5   9       13.78       11.44      2.71 o
   6  -5   9      215.03      230.31      6.79 o
   7  -5   9       61.08       62.98      4.65 o
   8  -5   9       67.39       66.23      5.11 o
   9  -5   9       14.50       12.93      4.51 o
  10  -5   9        4.29        0.95      4.83 o
  -9  -4   9        1.43        1.71      4.87 o
  -8  -4   9       64.09       77.15      7.02 o
  -7  -4   9        5.76        5.41      2.68 o
  -6  -4   9        1.98        0.96      2.35 o
  -5  -4   9       12.10       12.31      3.49 o
  -4  -4   9        0.25        0.10      3.09 o
  -3  -4   9       63.78       67.69      3.26 o
  -2  -4   9       55.02       52.62      3.58 o
  -1  -4   9       33.46       40.14      5.07 o
   0  -4   9        0.61        0.03      0.92 o
   1  -4   9        6.08        7.74      2.63 o
   2  -4   9        1.39        0.63      2.26 o
   3  -4   9      179.39      188.13      5.75 o
   4  -4   9      150.87      154.30      4.84 o
   5  -4   9        0.81        1.86      1.97 o
   6  -4   9       40.55       43.64      3.39 o
   7  -4   9       73.52       77.26      7.96 o
   8  -4   9        0.68        1.65      3.52 o
   9  -4   9        1.68        3.06      5.13 o
  10  -4   9        1.11        0.39      6.32 o
  -9  -3   9       11.21       12.62      5.68 o
  -8  -3   9        3.51        9.61      4.44 o
  -7  -3   9        0.16       -7.04      8.16 o
  -6  -3   9        4.04        0.80      2.66 o
  -5  -3   9       25.40       26.32      3.11 o
  -4  -3   9       58.76       54.26      3.17 o
  -3  -3   9       18.73       18.64      2.84 o
  -2  -3   9        0.00       -1.32      2.04 o
  -1  -3   9        1.51        1.23      1.67 o
   0  -3   9        2.42        5.14      1.50 o
   1  -3   9      141.18      152.24     13.23 o
   2  -3   9       14.12       16.24      2.30 o
   3  -3   9       60.31       65.34      3.55 o
   4  -3   9       39.59       42.88      3.75 o
   5  -3   9       83.00       74.25      2.64 o
   6  -3   9        6.35        6.73      1.42 o
   7  -3   9        8.30        3.20      3.49 o
   8  -3   9       25.93       21.91      2.79 o
   9  -3   9        0.66        3.33      3.51 o
  10  -3   9        1.77       -3.82      5.27 o
 -10  -2   9       50.58       40.04     10.07 o
  -9  -2   9        2.89        5.78      4.55 o
  -8  -2   9        0.23       -3.99      4.08 o
  -7  -2   9        0.81        1.56      3.17 o
  -6  -2   9        1.15        5.95      2.87 o
  -5  -2   9        0.94        6.32      2.61 o
  -4  -2   9       16.56       17.49      2.65 o
  -3  -2   9       45.67       49.10      5.40 o
  -2  -2   9      146.58      153.36      4.50 o
  -1  -2   9        6.21        3.96      2.09 o
   0  -2   9      339.54      322.13     11.59 o
   1  -2   9       19.88       19.94      1.83 o
   2  -2   9       61.81       64.45      2.27 o
   3  -2   9       19.15       20.43      1.77 o
   4  -2   9       20.98       23.74      2.76 o
   5  -2   9       67.96       69.62      4.15 o
   6  -2   9        2.43        4.54      2.35 o
   7  -2   9       58.35       64.10      3.55 o
   8  -2   9       16.29       15.85      2.53 o
   9  -2   9       34.49       31.28      3.75 o
  10  -2   9        7.48       15.93      8.16 o
  11  -2   9        5.85        8.16      7.77 o
 -10  -1   9        3.02       20.90      7.68 o
  -9  -1   9        6.19        3.15      4.78 o
  -8  -1   9        9.78        4.73      4.05 o
  -7  -1   9        0.12       -1.24      2.61 o
  -6  -1   9        8.17        9.12      2.53 o
  -5  -1   9       68.01       68.10      4.61 o
  -4  -1   9      163.04      157.62      6.14 o
  -3  -1   9       20.60       18.84      2.56 o
  -2  -1   9       23.00       18.59      2.56 o
  -1  -1   9      284.68      269.66      6.35 o
   0  -1   9       66.45       69.41      3.42 o
   1  -1   9       54.00       50.79      2.09 o
   2  -1   9       97.20      102.38      6.78 o
   3  -1   9        0.00       -0.06      1.84 o
   4  -1   9       28.32       28.80      1.63 o
   5  -1   9       62.57       56.70      2.36 o
   6  -1   9        2.01        2.43      4.54 o
   7  -1   9        0.76        1.21      2.37 o
   8  -1   9       22.62       20.09      2.76 o
   9  -1   9       11.99       14.88      3.03 o
  10  -1   9       26.87       27.38      4.87 o
  11  -1   9       18.83        4.34      5.13 o
  -9   0   9        1.91       -6.83      6.83 o
  -8   0   9        4.24        5.71      6.19 o
  -7   0   9        6.83        7.73      3.69 o
  -6   0   9        0.25        0.06      1.99 o
  -5   0   9       13.19       11.40      2.90 o
  -4   0   9      255.68      252.06     12.57 o
  -3   0   9      108.09      102.57      4.94 o
  -2   0   9       28.42       27.60      4.08 o
  -1   0   9        1.49       -2.69      2.76 o
   0   0   9       26.61       28.08      2.28 o
   1   0   9       10.28       11.72      1.61 o
   2   0   9        9.73        6.60      1.31 o
   3   0   9       71.55       65.82      4.94 o
   4   0   9       39.28       38.13      3.36 o
   5   0   9        0.60       -1.19      1.61 o
   6   0   9       31.32       22.57      4.87 o
   7   0   9        0.00        0.77      1.48 o
   8   0   9       47.72       40.33      2.81 o
   9   0   9        2.36        3.16      3.03 o
  10   0   9       16.84       18.04      3.95 o
  11   0   9        0.63        4.48      4.08 o
  -9   1   9        1.41        6.64      4.28 o
  -8   1   9       14.79       14.35      5.92 o
  -7   1   9       13.92       17.86      3.35 o
  -6   1   9       34.87       30.36      5.33 o
  -5   1   9        4.12        3.81      3.36 o
  -4   1   9       91.43       91.05      4.37 o
  -3   1   9       73.55       84.24      4.56 o
  -2   1   9      117.96      108.69      5.66 o
  -1   1   9      132.91      138.93      4.92 o
   0   1   9        1.31        4.76      1.57 o
   1   1   9       64.79       53.10      7.04 o
   2   1   9       93.57       94.49      2.97 o
   3   1   9      171.33      163.42      4.71 o
   4   1   9       67.06       59.74      2.05 o
   5   1   9       11.63        9.66      1.40 o
   6   1   9       16.61       13.61      1.87 o
   7   1   9       14.40       15.58      1.89 o
   8   1   9       46.15       48.84      3.69 o
   9   1   9        3.16        3.95      3.16 o
  10   1   9       10.92       11.59      3.16 o
  11   1   9       18.43       11.06      3.95 o
  -9   2   9        0.30       -2.16      7.37 o
  -8   2   9        7.92        0.02      4.45 o
  -7   2   9        3.53        7.38      3.59 o
  -6   2   9        5.44        4.84      1.95 o
  -5   2   9        0.53       -2.11      2.17 o
  -4   2   9       69.88       65.90      3.28 o
  -3   2   9      157.12      155.38      9.41 o
  -2   2   9       16.21       21.53      2.97 o
  -1   2   9      235.07      245.16      8.03 o
   0   2   9      104.13       94.81      4.34 o
   1   2   9        9.84        3.80      2.83 o
   2   2   9      118.20      127.76      3.63 o
   3   2   9       91.72       88.80      2.87 o
   4   2   9       99.47       99.26      2.79 o
   5   2   9        0.00       -0.34      1.45 o
   6   2   9       69.37       63.54      5.00 o
   7   2   9       48.74       51.27     28.44 o
   8   2   9        4.93        3.42      1.97 o
   9   2   9      124.01      132.44      6.06 o
  10   2   9       28.54       26.86      3.55 o
  11   2   9        0.05       -3.55      4.08 o
  -9   3   9        0.00       -4.39      4.39 o
  -8   3   9        0.01       -3.49      4.70 o
  -7   3   9        0.29        2.13      3.09 o
  -6   3   9       89.56       91.11      3.54 o
  -5   3   9       82.00       82.03      3.41 o
  -4   3   9        9.52        5.93      2.59 o
  -3   3   9        0.00        3.07      2.79 o
  -2   3   9       43.05       43.25      4.15 o
  -1   3   9       35.94       31.60      2.42 o
   0   3   9        9.92        6.66      1.20 o
   1   3   9       88.09       86.09      4.87 o
   2   3   9      130.09      115.60      3.88 o
   3   3   9       75.99       74.67      2.50 o
   4   3   9       13.18       13.29      1.20 o
   5   3   9       10.76        8.92      1.39 o
   6   3   9       94.38       96.26      4.87 o
   7   3   9       20.66       16.70      8.62 o
   8   3   9       13.41       11.59      1.97 o
   9   3   9       15.00       20.80      3.29 o
  10   3   9       43.76       34.49      4.21 o
  11   3   9        4.19       16.59      6.45 o
  -9   4   9        2.37       14.56      8.89 o
  -8   4   9        0.82        2.51      4.20 o
  -7   4   9       21.15       21.73      3.26 o
  -6   4   9        9.35       11.84      2.32 o
  -5   4   9       13.07        8.95      3.41 o
  -4   4   9        0.02       -0.44      1.74 o
  -3   4   9       10.83       10.00      1.53 o
  -2   4   9        2.32        3.06      1.83 o
  -1   4   9       10.26        9.81      3.29 o
   0   4   9       18.68       22.53      1.77 o
   1   4   9        0.42        2.67      1.12 o
   2   4   9      153.58      155.80      3.87 o
   3   4   9       82.10       81.12      2.34 o
   4   4   9       30.29       27.92      1.39 o
   5   4   9      325.54      323.98      6.11 o
   6   4   9       57.66       55.95      2.50 o
   7   4   9       94.35       84.12      3.29 o
   8   4   9        1.33        1.05      1.45 o
   9   4   9        9.14        8.29      2.50 o
  10   4   9       70.88       86.89     10.53 o
  11   4   9        0.00       -3.69      5.27 o
  -8   5   9        0.54        2.40      3.45 o
  -7   5   9        6.98        8.54      4.42 o
  -6   5   9        1.68       -2.06      2.06 o
  -5   5   9       34.43       41.21      9.28 o
  -4   5   9       91.84       87.78      3.69 o
  -3   5   9       16.03       17.02      2.09 o
  -2   5   9        2.47        0.46      1.49 o
  -1   5   9        0.55        0.64      1.63 o
   0   5   9       66.06       59.11      2.12 o
   1   5   9       90.54       87.93      6.85 o
   2   5   9      475.34      457.42      8.15 o
   3   5   9       27.63       23.19      1.19 o
   4   5   9        7.48        8.73      0.86 o
   5   5   9       10.86       10.80      1.18 o
   6   5   9      107.89      104.66      3.42 o
   7   5   9       76.95       72.14      4.08 o
   8   5   9        0.47       -0.39      3.55 o
   9   5   9        0.87       -3.82      5.13 o
  10   5   9       27.04       45.81     10.14 o
  11   5   9        7.70       13.43      7.24 o
  -8   6   9        0.03        0.15      5.40 o
  -7   6   9       54.72       54.49      5.13 o
  -6   6   9        5.83       11.73      4.11 o
  -5   6   9        7.13        7.20      2.69 o
  -4   6   9       14.88       14.10      2.04 o
  -3   6   9       10.24       11.67      2.37 o
  -2   6   9        5.57        3.63      1.44 o
  -1   6   9       20.67       17.47      2.90 o
   0   6   9       12.25       12.19      1.71 o
   1   6   9       90.87       85.42      5.33 o
   2   6   9       76.52       80.46      2.53 o
   3   6   9      147.94      140.07      4.21 o
   4   6   9       14.58       16.46      3.55 o
   5   6   9        0.40        0.00      2.50 o
   6   6   9        4.32        3.82      2.76 o
   7   6   9        3.79        3.55      3.16 o
   8   6   9        1.92       -1.84      3.16 o
   9   6   9        0.40        3.16      7.64 o
  10   6   9        1.15       -3.55      6.85 o
  11   6   9       17.92       18.69      9.35 o
  -7   7   9        1.87        9.36      4.97 o
  -6   7   9       40.91       43.10      4.14 o
  -5   7   9        7.09        4.06      2.09 o
  -4   7   9        6.70        8.17      2.44 o
  -3   7   9       19.80       19.27      2.08 o
  -2   7   9        4.64        5.68      2.30 o
  -1   7   9        8.32        6.53      3.03 o
   0   7   9       25.26       18.57      4.67 o
   1   7   9       15.65       16.91      2.08 o
   2   7   9        7.96        7.86      1.43 o
   3   7   9       33.22       30.70      2.30 o
   4   7   9       15.55       17.51      3.95 o
   5   7   9        2.38        5.66      3.03 o
   6   7   9      101.17      104.92      5.53 o
   7   7   9        0.01       -0.91      2.40 o
   8   7   9        0.66       -3.42      3.42 o
   9   7   9       12.93        9.74      5.92 o
  10   7   9        4.56       11.06      6.58 o
  -7   8   9        0.35        0.13      5.66 o
  -6   8   9        0.39       -5.06      5.06 o
  -5   8   9        1.42       -0.09      2.63 o
  -4   8   9        0.08       -0.51      2.83 o
  -3   8   9       26.53       26.72      3.30 o
  -2   8   9        8.39        8.14      4.34 o
  -1   8   9       33.98       32.55      2.75 o
   0   8   9        1.03        2.46      1.87 o
   1   8   9        5.03        4.02      4.28 o
   2   8   9       17.95       18.32      1.99 o
   3   8   9       93.84       88.90      4.27 o
   4   8   9       43.35       44.20      3.83 o
   5   8   9        2.08        0.53      2.79 o
   6   8   9        2.01       -0.59      2.23 o
   7   8   9        0.04        1.09      2.92 o
   8   8   9        4.66       -4.74      4.74 o
   9   8   9       55.75       66.09      8.03 o
  10   8   9        8.31       16.19      8.95 o
  -6   9   9       21.75       19.11      5.90 o
  -5   9   9       17.03       18.83      5.88 o
  -4   9   9       14.65       15.11      3.21 o
  -3   9   9        1.82        4.55      3.11 o
  -2   9   9        4.01        3.06      2.33 o
  -1   9   9        0.33        4.63      4.67 o
   0   9   9       72.76       77.50      3.67 o
   1   9   9       21.04       18.83      2.09 o
   2   9   9        9.01        8.66      1.26 o
   3   9   9        8.33        7.01      2.59 o
   4   9   9        1.91        1.00      2.41 o
   5   9   9        0.38       -1.62      2.00 o
   6   9   9       20.09       18.21      4.50 o
   7   9   9        0.38       -2.63      3.02 o
   8   9   9        3.75       17.90      7.37 o
   9   9   9       13.44       16.19      7.24 o
  -5  10   9        2.03        6.65      5.56 o
  -4  10   9       25.43       22.09      4.21 o
  -3  10   9       20.98       22.79      3.33 o
  -2  10   9       19.35       16.93      2.85 o
  -1  10   9       12.79       10.91      2.37 o
   0  10   9       18.68       18.38      2.58 o
   1  10   9       12.47       11.66      2.37 o
   2  10   9        2.24        4.15      3.54 o
   3  10   9        8.04       10.94      2.69 o
   4  10   9        3.40        7.82      2.77 o
   5  10   9       16.09       18.31      2.73 o
   6  10   9        9.00       16.67      4.51 o
   7  10   9       13.39       16.19      4.74 o
   9  10   9       34.38        2.90      7.11 o
  -4  11   9       11.17       17.21      4.86 o
  -3  11   9        0.15        2.85      4.65 o
  -2  11   9        2.41       -0.01      3.34 o
  -1  11   9        0.09        1.18      3.95 o
   0  11   9       31.16       34.56      5.33 o
   1  11   9       19.68       21.49      5.79 o
   2  11   9       10.86       14.32      3.58 o
   3  11   9       28.65       28.33      3.95 o
   4  11   9        5.06        6.25      3.03 o
   5  11   9        0.29       -2.50      3.95 o
   6  11   9       32.60       53.84      8.82 o
   7  11   9       34.91       40.68      8.56 o
  -2  12   9       38.17       30.69      9.68 o
  -1  12   9        2.02        0.92      4.74 o
   0  12   9       38.87       43.71      5.53 o
   1  12   9       24.11       23.96      5.00 o
   2  12   9       16.58       14.61      3.82 o
   3  12   9        0.38        0.39      3.03 o
   4  12   9        0.52        6.19      6.06 o
   5  12   9       21.77       19.35      7.77 o
   6  12   9        3.44        8.16      5.92 o
   1  13   9        9.83       -0.92      4.34 o
   2  13   9        2.80       -0.39      4.34 o
   3  13   9        8.42       -2.50      5.53 o
   4  13   9        0.03        3.03      6.45 o
  -4 -11  10        7.18        4.65      7.44 o
  -3 -11  10        1.18        2.77      5.99 o
  -2 -11  10        0.50        3.57      6.99 o
  -1 -11  10       22.92        6.31      8.49 o
   0 -11  10      132.55      126.47      9.59 o
   1 -11  10       70.55       55.15      6.77 o
   2 -11  10        1.40       -5.36      5.36 o
   3 -11  10       15.43       13.54      4.86 o
  -5 -10  10       12.19        7.00      5.31 o
  -4 -10  10        1.02        7.63      5.95 o
  -3 -10  10        1.20       10.23     18.83 o
  -2 -10  10        2.12        5.49      3.26 o
  -1 -10  10       31.17       33.90      4.81 o
   0 -10  10      259.77      245.26      9.20 o
   1 -10  10       37.69       40.40      5.47 o
   2 -10  10       12.62       12.61      5.73 o
   3 -10  10        6.25        3.49      4.87 o
   4 -10  10        8.51       11.02      5.01 o
   5 -10  10        0.53        5.34      3.95 o
  -6  -9  10       17.48       28.00      9.87 o
  -5  -9  10        1.66       -4.71      4.71 o
  -4  -9  10       22.18       22.80      5.50 o
  -3  -9  10       38.34       31.49      4.55 o
  -2  -9  10       34.21       38.05      8.03 o
  -1  -9  10      121.99      142.86      6.86 o
   0  -9  10      127.13      140.38      5.91 o
   1  -9  10        2.02        6.80      4.02 o
   2  -9  10        6.83        4.98      3.13 o
   3  -9  10        0.02       -1.70      7.11 o
   4  -9  10        0.09       -2.28      3.37 o
   5  -9  10        4.23        7.27      8.10 o
   6  -9  10        3.67        2.60      4.84 o
  -7  -8  10        1.14       -3.29      5.48 o
  -6  -8  10        4.72       15.96      4.88 o
  -5  -8  10        0.38        4.50      3.83 o
  -4  -8  10       31.06       29.88      3.92 o
  -3  -8  10      123.86      126.85     10.66 o
  -2  -8  10      101.12      105.96      5.21 o
  -1  -8  10       31.79       41.63      9.68 o
   0  -8  10       69.40       74.27      8.29 o
   1  -8  10        5.93        7.26      5.73 o
   2  -8  10       13.96        7.93      5.27 o
   3  -8  10        0.81       -3.16      3.16 o
   4  -8  10        1.29        1.80      3.51 o
   5  -8  10        6.34        3.36      3.71 o
   6  -8  10       85.33       92.92      6.91 o
   7  -8  10      269.74      275.44     24.16 o
  -8  -7  10        2.37       -4.08      5.66 o
  -7  -7  10       64.01       58.60      7.50 o
  -6  -7  10       11.40       19.10      4.21 o
  -5  -7  10        1.67       -3.78      5.73 o
  -4  -7  10       24.63       31.95      6.71 o
  -3  -7  10       10.97       19.09      3.53 o
  -2  -7  10       82.93       90.87      4.82 o
  -1  -7  10       13.42        9.93      4.54 o
   0  -7  10        0.78        1.64      2.76 o
   1  -7  10       13.55       25.06      7.17 o
   2  -7  10        0.74        2.30      4.28 o
   3  -7  10        1.16       -0.48      2.69 o
   4  -7  10       10.69       15.82      3.31 o
   5  -7  10        1.37        4.25      3.36 o
   6  -7  10      201.25      214.23     17.51 o
   7  -7  10      136.26      140.74      9.30 o
   8  -7  10       21.41       22.18      7.90 o
  -8  -6  10        0.89       -3.77      3.77 o
  -7  -6  10       95.80       92.79      5.81 o
  -6  -6  10       12.56       16.46      3.91 o
  -5  -6  10        0.40        2.41      2.72 o
  -4  -6  10       16.91       21.24      4.41 o
  -3  -6  10       13.01       13.74      2.83 o
  -2  -6  10        0.24       -2.51      2.51 o
  -1  -6  10        2.63        2.17      2.30 o
   0  -6  10       74.19       75.50      6.12 o
   1  -6  10       16.46       22.32      7.17 o
   2  -6  10        6.61        2.05      2.87 o
   3  -6  10      165.82      154.59     18.50 o
   4  -6  10      153.94      148.67      5.75 o
   5  -6  10        3.76        0.62      2.69 o
   6  -6  10      147.44      136.60      5.44 o
   7  -6  10       19.61       16.49      4.09 o
   8  -6  10        0.07        3.11      6.10 o
   9  -6  10        7.80       13.46      7.20 o
  -8  -5  10       70.45       81.86     13.30 o
  -7  -5  10       64.97       73.95      4.84 o
  -6  -5  10       14.94       20.28      4.02 o
  -5  -5  10        1.78        4.68      2.68 o
  -4  -5  10       11.88        8.87      3.07 o
  -3  -5  10       29.03       25.87      5.07 o
  -2  -5  10       36.46       42.88      3.88 o
  -1  -5  10       22.74       25.61      3.16 o
   0  -5  10       39.91       35.74      3.26 o
   1  -5  10       10.27       17.10      3.43 o
   2  -5  10        0.25        1.66      3.16 o
   3  -5  10       83.20       85.64      4.05 o
   4  -5  10      197.69      207.08      7.03 o
   5  -5  10       14.29       12.60      2.34 o
   6  -5  10       44.05       44.72      4.34 o
   7  -5  10       21.52       17.39      4.07 o
   8  -5  10       13.52        8.66      5.73 o
   9  -5  10       14.05       13.72      5.35 o
  -9  -4  10       92.14      109.66      8.16 o
  -8  -4  10        0.31        7.50      6.05 o
  -7  -4  10       28.45       26.59      6.85 o
  -6  -4  10        3.49        5.60      3.11 o
  -5  -4  10       46.19       44.76      6.65 o
  -4  -4  10       98.78       82.55      3.84 o
  -3  -4  10        3.95        7.70      2.60 o
  -2  -4  10       10.79       12.51      3.23 o
  -1  -4  10        0.02        2.78      2.63 o
   0  -4  10      442.85      457.62     17.11 o
   1  -4  10        1.08        3.11      2.23 o
   2  -4  10       41.63       46.17      4.41 o
   3  -4  10      108.94      111.02      5.66 o
   4  -4  10        0.08        1.62      2.17 o
   5  -4  10       72.03       78.49      3.77 o
   6  -4  10       25.85       32.58      3.35 o
   7  -4  10        0.59        9.15      4.48 o
   8  -4  10        1.77       -0.58      2.82 o
   9  -4  10        0.82        5.63      7.83 o
  10  -4  10        1.31       -1.45      7.90 o
  -9  -3  10       34.00       41.11      7.23 o
  -8  -3  10       73.78       92.03      8.04 o
  -7  -3  10        2.57        4.55      3.98 o
  -6  -3  10       16.65       15.83      3.49 o
  -5  -3  10      171.77      162.48     17.90 o
  -4  -3  10        0.27       -1.41      3.19 o
  -3  -3  10      133.09      126.96      4.99 o
  -2  -3  10      205.28      216.48     12.77 o
  -1  -3  10      239.06      254.16     15.07 o
   0  -3  10      322.58      333.41     11.65 o
   1  -3  10        0.12        0.20      2.36 o
   2  -3  10        8.78       10.31      2.12 o
   3  -3  10        7.72       10.90      1.93 o
   4  -3  10       38.89       34.44      2.83 o
   5  -3  10        0.34       -1.41      1.85 o
   6  -3  10       13.01       14.52      1.84 o
   7  -3  10       46.11       37.29      7.11 o
   8  -3  10       12.85       12.65      3.22 o
   9  -3  10       19.58       16.43      3.86 o
  10  -3  10       67.35       62.01      7.90 o
  -9  -2  10       59.86       64.95      8.37 o
  -8  -2  10       22.88       24.27      6.63 o
  -7  -2  10       28.41       33.11      4.70 o
  -6  -2  10        6.48        5.66      4.55 o
  -5  -2  10       70.42       67.19      5.34 o
  -4  -2  10       15.66       14.48      3.16 o
  -3  -2  10       37.16       38.01      3.29 o
  -2  -2  10       38.69       43.05     10.60 o
  -1  -2  10      427.97      471.73     10.15 o
   0  -2  10       22.95       25.97      1.87 o
   1  -2  10       40.07       45.63      3.69 o
   2  -2  10        1.06        0.02      1.67 o
   3  -2  10        0.95        1.45      1.64 o
   4  -2  10        3.75        5.16      3.23 o
   5  -2  10       47.75       48.03      2.27 o
   6  -2  10        5.45        5.49      2.12 o
   7  -2  10       70.43       63.50      3.55 o
   8  -2  10        6.65        7.66      1.95 o
   9  -2  10        3.28       -1.97      5.53 o
  10  -2  10       79.13       84.39      9.87 o
  -9  -1  10        6.09       10.14      5.12 o
  -8  -1  10        0.21        9.45      4.50 o
  -7  -1  10        0.83        2.30      2.75 o
  -6  -1  10       78.57       91.51      4.76 o
  -5  -1  10      110.86      104.35      6.20 o
  -4  -1  10      928.56      913.08     22.62 o
  -3  -1  10     2435.57     2572.70    110.52 o
  -2  -1  10       11.69       10.44      2.23 o
  -1  -1  10       11.05        9.57      1.78 o
   0  -1  10       31.84       37.19      2.87 o
   1  -1  10        2.77        1.60      1.65 o
   2  -1  10       91.35       87.40      2.72 o
   3  -1  10      220.88      240.06      7.57 o
   4  -1  10      233.44      206.32      6.33 o
   5  -1  10      223.96      239.06      5.84 o
   6  -1  10       31.92       27.11      2.50 o
   7  -1  10       51.82       44.01      2.63 o
   8  -1  10        3.59        3.57      2.37 o
   9  -1  10        4.33        3.16      3.29 o
  10  -1  10       71.64       84.78      6.19 o
  11  -1  10       27.72       30.41      9.74 o
  -9   0  10        1.33       19.23      5.56 o
  -8   0  10       11.38       25.36      5.20 o
  -7   0  10        9.10        5.21      2.91 o
  -6   0  10       19.58       17.13      3.04 o
  -5   0  10       37.49       40.16      4.74 o
  -4   0  10      870.48      908.72     25.08 o
  -3   0  10      543.62      571.05     14.91 o
  -2   0  10      113.41      101.44      4.67 o
  -1   0  10      475.18      469.66     21.99 o
   0   0  10       38.88       33.54      2.59 o
   1   0  10      206.58      195.60      6.09 o
   2   0  10        8.64        5.53      4.34 o
   3   0  10      115.21      111.68      4.27 o
   4   0  10        4.80       11.07      3.09 o
   5   0  10        5.17        3.04      2.12 o
   6   0  10      760.33      750.67     18.83 o
   7   0  10       70.99       50.40      3.49 o
   8   0  10       15.12       11.06      3.82 o
   9   0  10        0.12       -2.37      4.34 o
  10   0  10        0.83       -0.66      3.82 o
  11   0  10        4.50       -4.87      4.87 o
  -9   1  10        0.92       -5.32      5.32 o
  -8   1  10       16.22       26.34      7.11 o
  -7   1  10       79.25       98.69      5.10 o
  -6   1  10      161.61      166.99      5.94 o
  -5   1  10        0.53        0.01      3.55 o
  -4   1  10      118.51      120.08      5.99 o
  -3   1  10      530.07      543.44     15.01 o
  -2   1  10      334.25      329.25     10.36 o
  -1   1  10      112.98      112.15      6.25 o
   0   1  10       82.67       83.82      3.72 o
   1   1  10        4.30        3.61      2.37 o
   2   1  10       57.76       58.67      3.54 o
   3   1  10       61.32       69.37      2.62 o
   4   1  10      791.73      783.06     17.36 o
   5   1  10      376.27      355.39      7.68 o
   6   1  10       26.43       15.62      2.28 o
   7   1  10       26.98       25.88      7.37 o
   8   1  10        4.10        4.74      2.63 o
   9   1  10       13.90       14.74      3.16 o
  10   1  10       14.57       19.35      4.08 o
  11   1  10       32.01       26.59      4.08 o
  -9   2  10        5.64        8.72      5.41 o
  -8   2  10       27.32       33.47      5.28 o
  -7   2  10      158.80      196.57      7.54 o
  -6   2  10      149.14      167.22      6.40 o
  -5   2  10        9.11       13.79      2.92 o
  -4   2  10        5.62        4.02      2.60 o
  -3   2  10      186.19      180.30      7.30 o
  -2   2  10       30.33       28.27      3.35 o
  -1   2  10       12.39       15.34      2.34 o
   0   2  10       54.19       60.40      3.21 o
   1   2  10       12.33       15.69      2.51 o
   2   2  10      170.99      167.11      4.27 o
   3   2  10     4875.11     4941.66    127.63 o
   4   2  10     1615.13     1615.14     30.30 o
   5   2  10      136.43      134.44      4.08 o
   6   2  10       62.15       59.86      2.68 o
   7   2  10       14.70       11.06      2.37 o
   8   2  10       14.32       14.88      3.29 o
   9   2  10       26.12       25.01      3.69 o
  10   2  10       16.23       19.62      4.08 o
  11   2  10        6.84        6.85      5.00 o
  -8   3  10        0.26        1.04      3.29 o
  -7   3  10       11.89        8.48      3.64 o
  -6   3  10       54.35       51.65      3.26 o
  -5   3  10        1.33        0.69      2.51 o
  -4   3  10      187.11      178.92      5.97 o
  -3   3  10       23.89       22.50      3.36 o
  -2   3  10        3.87        7.30      2.43 o
  -1   3  10       67.09       57.52      3.84 o
   0   3  10        0.00        0.75      1.84 o
   1   3  10      237.47      215.10      6.71 o
   2   3  10       48.57       63.88      2.90 o
   3   3  10     2379.16     2415.00     44.96 o
   4   3  10       31.65       29.79      2.19 o
   5   3  10      197.84      194.36      5.12 o
   6   3  10       27.18       27.78      2.63 o
   7   3  10        0.24       -2.24      2.24 o
   8   3  10        0.80        4.08      2.37 o
   9   3  10        0.06        5.00      3.29 o
  10   3  10        2.10        3.55      3.55 o
  11   3  10       20.29       14.35      8.03 o
  -8   4  10        0.17        8.11      4.54 o
  -7   4  10        0.01       -0.31      3.36 o
  -6   4  10       12.23       10.87      2.72 o
  -5   4  10       96.73      103.11      4.29 o
  -4   4  10        7.78        5.67      2.37 o
  -3   4  10        0.07        1.32      1.96 o
  -2   4  10       20.44       17.39      2.23 o
  -1   4  10      103.20       64.74      4.67 o
   0   4  10      157.80      116.75      5.27 o
   1   4  10       88.75       67.72      3.06 o
   2   4  10      320.78      306.47      7.98 o
   3   4  10       16.38       20.13      3.82 o
   4   4  10      613.73      619.28     33.37 o
   5   4  10      117.50      123.88      4.74 o
   6   4  10       32.81       32.25      2.37 o
   7   4  10      105.54      107.03      3.69 o
   8   4  10        1.83        0.92      1.58 o
   9   4  10        8.12        9.87      5.66 o
  10   4  10       87.48      135.20     13.56 o
  11   4  10       45.72       57.93     10.01 o
  -8   5  10        1.00        1.71      5.63 o
  -7   5  10        7.53       10.91      5.25 o
  -6   5  10      118.84      120.35      5.69 o
  -5   5  10       99.97      105.79      4.52 o
  -4   5  10       78.18       77.42      3.39 o
  -3   5  10        5.15        8.46      2.44 o
  -2   5  10       42.26       43.27      2.51 o
  -1   5  10      281.07      210.77      5.47 o
   0   5  10      802.37      628.29     12.87 o
   1   5  10      167.46      138.36      3.92 o
   2   5  10       12.74       11.19      1.52 o
   3   5  10       59.91       53.65      4.21 o
   4   5  10      357.15      355.98      9.35 o
   5   5  10       19.34       21.59      1.71 o
   6   5  10       13.27       10.01      1.45 o
   7   5  10        8.90       10.14      3.16 o
   8   5  10       10.40       11.98      2.90 o
   9   5  10      141.78      201.95     13.16 o
  10   5  10     1444.80     1921.54     91.23 o
  11   5  10       51.40       51.74      9.22 o
  -7   6  10       31.20       35.97      7.96 o
  -6   6  10       81.17       70.70      6.06 o
  -5   6  10       10.28       12.06      2.50 o
  -4   6  10      197.10      206.16      6.91 o
  -3   6  10       83.92       82.98      4.41 o
  -2   6  10       23.27       23.88      2.28 o
  -1   6  10       54.23       49.16      2.32 o
   0   6  10        2.56        2.21      1.42 o
   1   6  10      340.59      303.45      7.20 o
   2   6  10       97.96       98.47      4.21 o
   3   6  10       21.86       22.12      1.84 o
   4   6  10       35.56       31.73      1.84 o
   5   6  10       34.35       32.25      4.48 o
   6   6  10        3.01        5.53      3.03 o
   7   6  10        6.22        4.87      3.16 o
   8   6  10      151.28      192.21      8.82 o
   9   6  10      208.11      228.54     15.93 o
  10   6  10      400.94      531.59     32.91 o
  -7   7  10        3.20       -1.08      8.10 o
  -6   7  10        2.99        1.61      3.60 o
  -5   7  10       58.84       60.60      3.63 o
  -4   7  10      772.43      833.59     16.01 o
  -3   7  10      112.57      137.43      4.56 o
  -2   7  10       13.76       14.84      2.02 o
  -1   7  10        6.01        8.15      2.37 o
   0   7  10       28.37       21.55      2.70 o
   1   7  10        0.20        1.20      2.04 o
   2   7  10      132.87      123.54      9.61 o
   3   7  10        0.05       -0.39      1.32 o
   4   7  10      143.34      151.40      8.03 o
   5   7  10       34.05       36.20      4.87 o
   6   7  10      225.98      281.99     12.51 o
   7   7  10      110.36      147.05      7.50 o
   8   7  10       14.05       19.09      4.74 o
   9   7  10      261.89      298.97     21.59 o
  10   7  10      188.85      216.03     19.22 o
  -6   8  10      234.58      236.18     11.73 o
  -5   8  10       26.19       30.93     12.37 o
  -4   8  10        5.53        4.16      3.23 o
  -3   8  10       41.07       48.48      5.60 o
  -2   8  10       71.21       64.24      6.38 o
  -1   8  10        9.06       11.07      2.43 o
   0   8  10       19.91       21.46      3.75 o
   1   8  10        0.23        1.48      4.41 o
   2   8  10      321.71      322.22      7.63 o
   3   8  10        7.40        6.01      2.70 o
   4   8  10       65.65       71.02      8.95 o
   5   8  10       66.94       56.13      7.57 o
   6   8  10      102.43      107.98     16.52 o
   7   8  10      518.43      612.95     17.77 o
   8   8  10       38.11       44.76      4.74 o
   9   8  10       19.21       25.93      6.58 o
  10   8  10        1.31       -6.71      6.71 o
  -5   9  10       19.30       10.74      8.62 o
  -4   9  10       21.99       19.47      3.28 o
  -3   9  10       49.69       53.17      5.53 o
  -2   9  10      105.45      116.04      5.16 o
  -1   9  10       58.07       56.14      7.83 o
   0   9  10       77.67       83.85     10.01 o
   1   9  10       19.13       15.90      3.16 o
   2   9  10        1.71       -2.19      3.16 o
   3   9  10      401.27      428.65     13.36 o
   4   9  10       34.47       32.11      4.00 o
   5   9  10        0.84        1.05      2.74 o
   6   9  10      103.80      106.84      5.59 o
   7   9  10        1.18        2.58      4.59 o
   8   9  10       26.10       30.41      4.74 o
   9   9  10      113.99      122.83     13.16 o
  -4  10  10       16.83       10.54      3.99 o
  -3  10  10      122.06      111.51      8.03 o
  -2  10  10       52.29       58.70      3.83 o
  -1  10  10        0.02        0.96      2.44 o
   0  10  10        0.30        1.32      2.09 o
   1  10  10        0.42       -1.63      3.82 o
   2  10  10      528.99      629.59     18.49 o
   3  10  10      679.94      743.58     47.92 o
   4  10  10       31.85       30.72      7.77 o
   5  10  10        0.28       -1.61      3.03 o
   6  10  10       17.06       25.09      8.36 o
   7  10  10       60.93       65.58      6.42 o
  -3  11  10       10.50        4.74      3.50 o
  -2  11  10       35.21       32.89      4.08 o
  -1  11  10       14.14       16.08      2.99 o
   0  11  10      378.95      461.62     15.21 o
   1  11  10      338.05      369.66     12.02 o
   2  11  10        4.31        1.38      3.40 o
   3  11  10       18.80       13.80      3.22 o
   4  11  10       23.82       19.70      4.08 o
   5  11  10        5.07        3.85      4.79 o
   6  11  10       21.76       26.96      4.41 o
   7  11  10       26.50       18.69      5.53 o
  -1  12  10      525.28      582.15     23.43 o
   0  12  10      469.41      491.71     19.48 o
   1  12  10        5.32        0.39      4.48 o
   2  12  10       16.61       11.49      3.28 o
   3  12  10       32.45       26.73      3.60 o
   4  12  10        7.53        3.16      5.53 o
   5  12  10       51.72       68.06     10.40 o
   6  12  10        0.27       14.48      8.03 o
  -2 -11  11        0.98       -1.32      6.58 o
  -1 -11  11        3.34       -6.68     13.23 o
   0 -11  11       38.60       31.71     20.34 o
   1 -11  11        5.55       -4.51      8.62 o
   2 -11  11        0.07       -0.02      7.04 o
  -4 -10  11       45.60       52.56      7.61 o
  -3 -10  11        1.70       -5.33      5.33 o
  -2 -10  11        2.31        1.19      4.21 o
  -1 -10  11       19.41       10.18      3.90 o
   0 -10  11       33.97       33.57      4.94 o
   1 -10  11       45.70       34.28      5.11 o
   2 -10  11       36.16       37.32      4.74 o
   3 -10  11        0.20       -2.40      5.88 o
   4 -10  11        0.05        4.63      4.09 o
  -5  -9  11        0.01       -6.19      7.06 o
  -4  -9  11        0.02       -4.55      4.55 o
  -3  -9  11       13.04        5.21      4.60 o
  -2  -9  11        1.90       -1.02      4.21 o
  -1  -9  11        0.14       -4.48      4.48 o
   0  -9  11       52.00       48.10      6.78 o
   1  -9  11       18.78       20.16      3.87 o
   2  -9  11        3.51        1.67      5.92 o
   3  -9  11        0.35       -3.06      7.83 o
   4  -9  11        6.34        6.65      4.12 o
   5  -9  11        8.67        4.28      3.97 o
  -6  -8  11        1.65        6.41      5.00 o
  -5  -8  11       13.61        9.19      5.79 o
  -4  -8  11       15.27       22.62      4.46 o
  -3  -8  11       49.16       48.52      4.74 o
  -2  -8  11        1.06        4.83      3.16 o
  -1  -8  11       11.19       11.36      4.04 o
   0  -8  11        7.17       12.46      4.19 o
   1  -8  11        1.85        0.53      3.06 o
   2  -8  11       13.29       19.16      4.24 o
   3  -8  11        0.01        1.80      3.48 o
   4  -8  11        0.11        5.72      3.99 o
   5  -8  11        0.00       -5.07      5.07 o
   6  -8  11       12.63       15.72      4.79 o
   7  -8  11       41.09       36.58      5.41 o
  -7  -7  11       18.41       23.82      5.42 o
  -6  -7  11        5.96       10.27      3.95 o
  -5  -7  11        5.45        6.15      4.06 o
  -4  -7  11       13.10        7.62      5.13 o
  -3  -7  11        0.73        3.78      2.96 o
  -2  -7  11        0.94        0.76      3.23 o
  -1  -7  11       28.89       31.69      3.84 o
   0  -7  11       13.89       17.30      3.98 o
   1  -7  11        0.48        2.26      3.07 o
   2  -7  11       86.72       89.96      4.46 o
   3  -7  11       62.14       56.22      6.06 o
   4  -7  11        0.43        1.95      4.16 o
   5  -7  11        8.00       11.14      3.63 o
   6  -7  11       64.27       59.97      6.32 o
   7  -7  11       16.09       13.16     14.28 o
  -7  -6  11        9.08        7.70      3.90 o
  -6  -6  11       28.43       32.44      4.26 o
  -5  -6  11        5.12        6.30      2.97 o
  -4  -6  11        9.99        9.63      3.91 o
  -3  -6  11        4.91        8.16      4.01 o
  -2  -6  11       20.51       14.62      5.33 o
  -1  -6  11       10.02        8.08      2.65 o
   0  -6  11        3.14        4.60      3.51 o
   1  -6  11       38.59       42.58      3.45 o
   2  -6  11       10.81        7.70      4.02 o
   3  -6  11        4.10        5.06      3.36 o
   4  -6  11        7.62        4.08      3.10 o
   5  -6  11        3.55        2.84      4.21 o
   6  -6  11        2.93        2.22      3.48 o
   7  -6  11       54.47       51.88      5.49 o
   8  -6  11        0.18       -2.52      3.70 o
  -8  -5  11        0.56       -4.49      4.49 o
  -7  -5  11        2.06        2.55      3.83 o
  -6  -5  11        0.97       -1.63      4.25 o
  -5  -5  11        0.20        2.28      3.40 o
  -4  -5  11        1.91        1.62      2.77 o
  -3  -5  11       14.51       17.22      3.62 o
  -2  -5  11        0.23       -2.25      2.25 o
  -1  -5  11      102.80      105.83      5.14 o
   0  -5  11        0.32       -2.97      2.97 o
   1  -5  11        0.33       -0.97      2.74 o
   2  -5  11       30.17       30.82      3.37 o
   3  -5  11      106.38      125.82     22.12 o
   4  -5  11       75.86       76.35      4.48 o
   5  -5  11        4.12       -1.48      2.75 o
   6  -5  11        0.83       -1.49      2.89 o
   7  -5  11       40.22       35.54      5.79 o
   8  -5  11        9.91       15.26      5.82 o
   9  -5  11        0.66       -4.11      4.11 o
  -8  -4  11        2.36        1.14      4.85 o
  -7  -4  11        3.06        5.28      6.37 o
  -6  -4  11       37.76       42.75      3.62 o
  -5  -4  11        1.22        6.51      3.69 o
  -4  -4  11       34.97       29.58      3.23 o
  -3  -4  11       44.29       41.66      7.57 o
  -2  -4  11        0.02        4.82      2.45 o
  -1  -4  11        3.01        1.67      5.27 o
   0  -4  11       13.66       11.14      2.89 o
   1  -4  11       18.23       14.95      4.54 o
   2  -4  11       11.60       12.99      2.31 o
   3  -4  11       10.35        9.71      2.76 o
   4  -4  11       84.02       87.53      6.38 o
   5  -4  11       53.35       54.50      3.16 o
   6  -4  11        7.08        9.33      8.16 o
   7  -4  11       13.29        8.72      3.75 o
   8  -4  11        3.26        4.58      3.82 o
   9  -4  11       78.64       79.25     10.14 o
  -8  -3  11       11.21        8.59      4.56 o
  -7  -3  11       32.69       44.00      5.60 o
  -6  -3  11        9.21        8.30      4.48 o
  -5  -3  11        7.18        4.78      2.96 o
  -4  -3  11       30.52       28.17      3.57 o
  -3  -3  11       12.82       12.92      3.62 o
  -2  -3  11        1.32       -3.88      4.87 o
  -1  -3  11       34.92       33.51      2.72 o
   0  -3  11       20.19       22.23      2.40 o
   1  -3  11       15.46       11.85      5.86 o
   2  -3  11       54.15       55.85      3.09 o
   3  -3  11       10.92       15.90      2.39 o
   4  -3  11        0.71       -1.52      3.09 o
   5  -3  11       44.41       44.61      3.10 o
   6  -3  11       25.66       19.97      3.25 o
   7  -3  11       78.18       92.08      6.05 o
   8  -3  11        5.38        4.93      5.00 o
   9  -3  11        0.08        4.34      5.13 o
  10  -3  11        1.36        4.87      6.98 o
  -8  -2  11        0.00        7.68      4.74 o
  -7  -2  11        0.78        5.25      9.22 o
  -6  -2  11        4.54        6.42      4.87 o
  -5  -2  11       77.00       83.79      5.07 o
  -4  -2  11       19.90       23.47      4.16 o
  -3  -2  11        1.59        0.46      2.50 o
  -2  -2  11        8.16        5.20      4.81 o
  -1  -2  11        1.94        4.49      2.18 o
   0  -2  11       64.63       67.29      3.29 o
   1  -2  11       17.84       12.99      2.77 o
   2  -2  11       72.47       71.05      3.53 o
   3  -2  11        7.24        5.22      2.72 o
   4  -2  11       15.07       18.94      2.92 o
   5  -2  11       62.29       59.06      4.63 o
   6  -2  11       20.46       20.47      5.92 o
   7  -2  11       10.81       13.74      2.96 o
   8  -2  11        5.71        6.71      4.54 o
   9  -2  11       27.47       27.65      6.06 o
  10  -2  11       17.23       11.85      8.56 o
  -8  -1  11        0.00       -3.02      8.43 o
  -7  -1  11        7.26       11.38      6.23 o
  -6  -1  11        2.25        2.45      5.46 o
  -5  -1  11       21.14       15.51      3.49 o
  -4  -1  11       16.85       11.09      4.94 o
  -3  -1  11       16.07        8.70      3.36 o
  -2  -1  11      114.79      114.63      4.99 o
  -1  -1  11       17.22       17.90      2.59 o
   0  -1  11       66.25       69.18      3.77 o
   1  -1  11      262.12      238.23      7.49 o
   2  -1  11        8.94        8.14      2.12 o
   3  -1  11       34.00       35.12      3.55 o
   4  -1  11       14.63       16.79      3.35 o
   5  -1  11       29.71       26.15      2.74 o
   6  -1  11       44.22       40.71      2.50 o
   7  -1  11       35.45       38.11      4.81 o
   8  -1  11        0.05       -1.58      2.90 o
   9  -1  11        1.42       -0.92      6.85 o
  10  -1  11        5.54        1.05      6.06 o
  -8   0  11       16.53       19.15      4.97 o
  -7   0  11        5.25        5.90      3.21 o
  -6   0  11        4.54        6.25      6.65 o
  -5   0  11       44.29       48.69      8.75 o
  -4   0  11       20.17       12.77      3.99 o
  -3   0  11       12.22       15.41      2.68 o
  -2   0  11        4.25        4.93      3.23 o
  -1   0  11      234.74      221.74      6.98 o
   0   0  11       90.76       92.93      8.56 o
   1   0  11       16.39       15.25      5.79 o
   2   0  11       23.87       19.71      4.61 o
   3   0  11       79.48       74.73      3.49 o
   4   0  11       11.49       10.80      2.97 o
   5   0  11        8.56        9.25      6.06 o
   6   0  11       82.17       81.68      3.43 o
   7   0  11        8.28        6.11      2.30 o
   8   0  11       29.51       33.31      4.21 o
   9   0  11       14.73       16.85      3.82 o
  10   0  11       14.59       18.56      4.87 o
  -8   1  11        0.10       -4.29      6.93 o
  -7   1  11       43.02       56.43      5.30 o
  -6   1  11       25.53       25.09      3.75 o
  -5   1  11       16.58       23.86      7.37 o
  -4   1  11        2.60        0.73      3.63 o
  -3   1  11       22.04       19.74      3.00 o
  -2   1  11       13.95       11.64      2.85 o
  -1   1  11        5.10        5.11      2.28 o
   0   1  11       63.06       63.94      3.58 o
   1   1  11       12.42       12.86      2.17 o
   2   1  11       23.11       18.78      2.09 o
   3   1  11       81.69       85.39      5.40 o
   4   1  11       81.24       75.85      3.63 o
   5   1  11        3.91        4.87      3.75 o
   6   1  11        1.01        1.34      2.13 o
   7   1  11       29.97       28.17      3.03 o
   8   1  11       13.87        5.40      3.69 o
   9   1  11       13.79       13.30      4.74 o
  10   1  11        0.24        6.98      5.00 o
  11   1  11       16.58       20.14      4.21 o
  -8   2  11        1.90        2.95      5.40 o
  -7   2  11        1.01       -3.61      3.94 o
  -6   2  11       11.79        6.86      4.33 o
  -5   2  11       36.00       31.15      3.13 o
  -4   2  11       32.90       28.94      3.58 o
  -3   2  11        5.44        5.96      3.60 o
  -2   2  11        0.00        2.46      3.12 o
  -1   2  11       82.05       73.29      3.72 o
   0   2  11        1.56        3.62      2.51 o
   1   2  11        0.06        1.91      2.37 o
   2   2  11        8.65        7.88      2.36 o
   3   2  11        4.18        1.76      2.83 o
   4   2  11        0.96        1.97      2.19 o
   5   2  11       41.95       50.15      3.69 o
   6   2  11       16.19       19.75      2.24 o
   7   2  11       48.58       47.39      3.82 o
   8   2  11       20.94       17.38      2.90 o
   9   2  11       41.41       39.89      4.48 o
  10   2  11       78.95       87.41      5.79 o
  11   2  11       22.57       18.83      4.21 o
  -8   3  11        0.41        1.44      6.32 o
  -7   3  11        3.06        4.16      3.71 o
  -6   3  11       26.01       25.83      2.96 o
  -5   3  11        1.09        0.41      2.24 o
  -4   3  11        0.32        1.90      3.26 o
  -3   3  11        7.42        6.53      2.90 o
  -2   3  11       44.23       42.46      4.67 o
  -1   3  11       24.20       20.37      5.27 o
   0   3  11       97.19       93.23      4.19 o
   1   3  11        0.07        0.96      2.11 o
   2   3  11      174.16      164.35      5.02 o
   3   3  11      147.13      143.54     12.05 o
   4   3  11       78.10       70.37      4.21 o
   5   3  11        9.10       13.43      2.24 o
   6   3  11       45.25       45.68      5.79 o
   7   3  11      104.13       96.23      5.00 o
   8   3  11        0.61       -2.50      2.50 o
   9   3  11       18.54       14.09      3.95 o
  10   3  11       40.30       40.55     10.27 o
  11   3  11       41.82       44.89      7.64 o
  -8   4  11        0.25        0.92      4.19 o
  -7   4  11        0.05        0.25      3.57 o
  -6   4  11        0.49       -2.34      3.09 o
  -5   4  11        1.76        2.74      2.28 o
  -4   4  11       28.87       24.52      2.81 o
  -3   4  11        1.87        1.68      4.74 o
  -2   4  11       15.98       17.03      4.54 o
  -1   4  11       40.42       37.23      2.93 o
   0   4  11       10.04        9.00      1.93 o
   1   4  11       12.41       13.63      3.69 o
   2   4  11       20.43       15.44      1.85 o
   3   4  11       51.77       52.27      2.79 o
   4   4  11       22.11       19.22      3.16 o
   5   4  11        0.78       -0.79      2.37 o
   6   4  11        4.87        3.69      1.71 o
   7   4  11        9.11       11.72      2.24 o
   8   4  11        0.04        0.00      2.11 o
   9   4  11       83.95       81.10      7.90 o
  10   4  11       25.54       17.77      9.35 o
  -7   5  11        6.07        7.44      3.88 o
  -6   5  11        0.51        6.33      3.88 o
  -5   5  11        4.43        5.62      2.79 o
  -4   5  11       34.50       30.68      3.03 o
  -3   5  11        0.97       -2.37      2.37 o
  -2   5  11        3.14        3.42      1.72 o
  -1   5  11       36.56       23.59      7.57 o
   0   5  11        0.04        0.66      2.36 o
   1   5  11       23.82       16.04      1.97 o
   2   5  11        1.36        0.91      1.39 o
   3   5  11       48.63       39.36      2.76 o
   4   5  11        0.56        0.92      1.71 o
   5   5  11       14.64       11.59      1.71 o
   6   5  11      159.77      161.01      5.79 o
   7   5  11       50.89       43.18      4.48 o
   8   5  11        1.59        4.61      3.95 o
   9   5  11        9.72        8.69      6.19 o
  10   5  11        0.00       -6.85      6.85 o
  -7   6  11        2.15       -3.02      5.60 o
  -6   6  11        0.14       -4.10      4.10 o
  -5   6  11        9.35        8.82      2.83 o
  -4   6  11        0.22        2.50      2.63 o
  -3   6  11        9.37       12.80      2.93 o
  -2   6  11       26.84       26.63      2.57 o
  -1   6  11        0.04        0.19      2.04 o
   0   6  11       21.87       23.31      4.41 o
   1   6  11        1.93       -1.97      1.97 o
   2   6  11       24.21       22.25      2.37 o
   3   6  11       80.91       77.28      3.69 o
   4   6  11       20.56       17.90      1.71 o
   5   6  11       11.03       12.24      3.55 o
   6   6  11        3.45       12.77      5.66 o
   7   6  11      103.18      102.55      5.53 o
   8   6  11        4.95        0.79      3.42 o
   9   6  11       36.13       32.78      7.24 o
  10   6  11       14.22       18.04      6.71 o
  -6   7  11        5.33       11.56      4.70 o
  -5   7  11        0.30        4.12      4.74 o
  -4   7  11        3.78        3.98      2.94 o
  -3   7  11        0.81       -1.96      4.94 o
  -2   7  11       30.65       33.10      5.07 o
  -1   7  11        2.63        0.13      2.29 o
   0   7  11       11.05        8.62      2.66 o
   1   7  11       13.02       14.88      6.32 o
   2   7  11       40.32       37.67      2.27 o
   3   7  11        3.61        4.74      1.71 o
   4   7  11       19.46       21.33      4.61 o
   5   7  11       47.09       39.49      4.61 o
   6   7  11        0.49        5.13      4.61 o
   7   7  11       23.96       23.83      6.71 o
   8   7  11        3.67        7.50      4.74 o
   9   7  11        1.37       12.37      5.92 o
  10   7  11        0.07      -10.14     10.14 o
  -5   8  11        0.87        5.50      8.56 o
  -4   8  11       10.69       14.13      3.59 o
  -3   8  11        5.76        6.25      5.86 o
  -2   8  11        9.42        7.17      3.31 o
  -1   8  11       27.24       28.37      5.79 o
   0   8  11        0.55        0.45      2.09 o
   1   8  11        0.24       -1.83      1.95 o
   2   8  11        2.07        1.76      1.91 o
   3   8  11        7.34        7.20      6.85 o
   4   8  11       37.17       40.01      4.40 o
   5   8  11        8.09       10.75      3.88 o
   6   8  11        0.01       -0.75      2.73 o
   7   8  11        5.82        2.47      3.39 o
   8   8  11       16.86       19.75      6.45 o
   9   8  11        0.47       10.01      9.08 o
  -4   9  11       16.40       14.02      4.76 o
  -3   9  11        1.43       -2.32      2.91 o
  -2   9  11       11.20       16.54      3.94 o
  -1   9  11       39.30       44.89      4.07 o
   0   9  11        3.57        2.28      2.56 o
   1   9  11        3.28       -3.08      3.55 o
   2   9  11        1.18        7.53      3.51 o
   3   9  11        0.32       -0.29      3.11 o
   4   9  11        3.50       -0.86      3.35 o
   5   9  11      107.80      117.52      5.99 o
   6   9  11        0.45       -1.22      3.19 o
   7   9  11        2.49        3.69      3.54 o
   8   9  11        2.41        1.05      4.87 o
  -3  10  11        1.89        3.20      3.01 o
  -2  10  11        0.00        2.24      3.54 o
  -1  10  11        0.00        1.83      3.20 o
   0  10  11        5.94        1.20      2.40 o
   1  10  11       11.78       11.03      5.07 o
   2  10  11        2.22        4.19      3.80 o
   3  10  11        1.91        0.36      3.42 o
   4  10  11        0.02       -5.00      5.00 o
   5  10  11        0.07       -1.16      2.69 o
   6  10  11        1.87        6.43      3.53 o
   7  10  11        2.82       -0.78      4.38 o
   8  10  11       12.18       11.19      6.58 o
  -2  11  11        0.32       -2.12      7.50 o
  -1  11  11        7.29        3.09      3.30 o
   0  11  11       42.76       45.88      6.69 o
   1  11  11        1.27        6.66      4.94 o
   2  11  11        0.03       -0.81      4.17 o
   3  11  11        0.80        0.09      2.97 o
   4  11  11        0.02       -0.50      2.92 o
   5  11  11        1.11        6.44      4.55 o
   6  11  11        8.46        4.93      5.00 o
   0  12  11        0.47       -2.24      7.11 o
   1  12  11        3.70       -3.08      4.28 o
   2  12  11        2.47       -1.25      9.28 o
   3  12  11        4.28        4.71      3.31 o
   4  12  11        3.93       -5.79      5.79 o
  -3 -10  12        9.86        8.29      7.77 o
  -2 -10  12       24.81       22.42     13.89 o
  -1 -10  12        5.08        1.14      5.15 o
   0 -10  12       21.74       27.01      5.94 o
   1 -10  12       17.59       13.05      5.76 o
   2 -10  12       18.12       13.05      4.33 o
   3 -10  12        0.76        3.82      4.59 o
  -4  -9  12       22.82       22.11      6.06 o
  -3  -9  12       23.31       33.47      9.61 o
  -2  -9  12        0.01        0.61      5.21 o
  -1  -9  12        0.71        1.25      4.93 o
   0  -9  12        0.03        8.23      9.81 o
   1  -9  12        1.65       -0.33      3.86 o
   2  -9  12        2.15        5.98      3.67 o
   3  -9  12        1.22        6.13      5.26 o
   4  -9  12        0.52        3.17      4.35 o
  -5  -8  12        0.26       -1.15      5.44 o
  -4  -8  12        3.28        7.05      3.76 o
  -3  -8  12       12.09       12.41      4.37 o
  -2  -8  12        3.96        3.21      6.19 o
  -1  -8  12        2.32        4.80      4.51 o
   0  -8  12       14.32       17.95      4.57 o
   1  -8  12       21.38       18.91      3.52 o
   2  -8  12        0.06       -0.98      4.31 o
   3  -8  12       51.36       51.05      4.85 o
   4  -8  12       80.27       76.34      6.03 o
   5  -8  12        4.08       -0.85      3.95 o
   6  -8  12       22.28       24.32     15.73 o
  -6  -7  12        3.94        1.77      4.04 o
  -5  -7  12        0.01       -0.32      4.04 o
  -4  -7  12        1.80       -0.63      4.38 o
  -3  -7  12        2.34        5.51      3.15 o
  -2  -7  12        0.25        4.24      3.39 o
  -1  -7  12        2.07        3.78      3.21 o
   0  -7  12       42.74       45.25      4.85 o
   1  -7  12        0.32        6.43      3.15 o
   2  -7  12       12.74       15.02      4.05 o
   3  -7  12       35.91       36.48      4.54 o
   4  -7  12       38.42       35.98      3.90 o
   5  -7  12        0.17       -0.49      3.56 o
   6  -7  12       14.56       19.55      6.63 o
   7  -7  12        2.38       -0.88      4.37 o
  -7  -6  12        8.64       13.26      4.61 o
  -6  -6  12       14.43       17.24      5.36 o
  -5  -6  12       14.62       14.89      5.46 o
  -4  -6  12        9.56        7.52      3.52 o
  -3  -6  12        6.10        3.69      4.48 o
  -2  -6  12        9.45        7.26      3.49 o
  -1  -6  12       35.51       38.87      4.87 o
   0  -6  12       18.17       15.17      4.81 o
   1  -6  12        1.11       -0.91      3.23 o
   2  -6  12        8.94        9.30      2.94 o
   3  -6  12       62.62       64.18      4.14 o
   4  -6  12        0.73       -1.19      3.16 o
   5  -6  12        0.08        3.88      3.61 o
   6  -6  12        1.98       -4.83      5.44 o
   7  -6  12        1.58        0.37      6.76 o
   8  -6  12        4.42        3.46      5.01 o
  -7  -5  12       32.16       34.24      7.10 o
  -6  -5  12        0.41       10.11      9.02 o
  -5  -5  12        0.43        0.86      7.64 o
  -4  -5  12       43.43       40.75      4.41 o
  -3  -5  12        0.07        4.14      3.03 o
  -2  -5  12        0.12        0.97      5.33 o
  -1  -5  12      111.85      111.46      9.28 o
   0  -5  12      130.90      131.89      5.84 o
   1  -5  12       32.20       28.85     11.26 o
   2  -5  12        3.47        3.43      2.83 o
   3  -5  12        2.25        1.16      3.67 o
   4  -5  12        3.31        5.43      3.15 o
   5  -5  12        0.38        2.40      3.89 o
   6  -5  12        7.23        8.91      4.14 o
   7  -5  12       16.49       10.11      6.19 o
   8  -5  12       20.98       13.13      7.04 o
  -7  -4  12        9.98       13.32      6.69 o
  -6  -4  12        1.36       -6.02      6.26 o
  -5  -4  12       11.99       13.33      4.63 o
  -4  -4  12       90.03       88.44      4.60 o
  -3  -4  12      100.72      103.35      8.43 o
  -2  -4  12        0.54        1.69      3.24 o
  -1  -4  12       46.94       49.20      8.69 o
   0  -4  12       44.95       53.05      8.23 o
   1  -4  12       11.77       14.87      3.32 o
   2  -4  12       18.57       20.39      8.10 o
   3  -4  12        1.38        2.74      2.51 o
   4  -4  12        0.02        3.26      2.68 o
   5  -4  12        4.94        4.34      3.70 o
   6  -4  12        2.30        2.86      2.91 o
   7  -4  12       23.50       21.46      4.08 o
   8  -4  12        2.10        4.94      3.68 o
   9  -4  12       14.19        8.82      9.22 o
  -8  -3  12       13.83       19.34     17.58 o
  -7  -3  12        3.98        9.74      6.79 o
  -6  -3  12       34.95       41.49      6.52 o
  -5  -3  12       14.47        6.57      5.32 o
  -4  -3  12      670.11      708.58     16.95 o
  -3  -3  12      906.98      949.93     20.77 o
  -2  -3  12       78.66       73.00      4.41 o
  -1  -3  12        0.88       -0.86      2.24 o
   0  -3  12       41.52       39.07      3.19 o
   1  -3  12        4.10        3.50      2.49 o
   2  -3  12       59.80       52.85      3.16 o
   3  -3  12       12.53       20.69      3.38 o
   4  -3  12       20.18       21.16      3.82 o
   5  -3  12        0.96        4.37      2.85 o
   6  -3  12       20.26       20.13      3.72 o
   7  -3  12       24.95       21.79      5.11 o
   8  -3  12        0.01        4.61      5.66 o
   9  -3  12        5.24        6.98      7.11 o
  -8  -2  12        4.24        7.41      7.02 o
  -7  -2  12        1.94       -3.19      4.33 o
  -6  -2  12       20.74       19.50      5.72 o
  -5  -2  12        0.72        0.69     11.12 o
  -4  -2  12      167.48      180.34     18.04 o
  -3  -2  12      145.93      149.46      7.25 o
  -2  -2  12        6.72        4.82      2.73 o
  -1  -2  12      231.49      235.74     15.21 o
   0  -2  12       24.73       23.32      4.15 o
   1  -2  12       19.34       20.21      2.53 o
   2  -2  12        4.13        6.43      4.54 o
   3  -2  12        6.57        5.94      2.14 o
   4  -2  12       22.04       18.96      3.07 o
   5  -2  12       16.39       19.24      3.62 o
   6  -2  12      163.00      159.01     13.95 o
   7  -2  12      103.18       98.92      6.08 o
   8  -2  12        0.45        6.58      5.13 o
   9  -2  12        0.12       -5.00      7.90 o
  10  -2  12        1.26        1.32      8.16 o
  -8  -1  12       25.45       29.11      5.50 o
  -7  -1  12      119.94      113.22      7.25 o
  -6  -1  12       65.49       72.20      9.15 o
  -5  -1  12        3.58       -4.96      4.96 o
  -4  -1  12      200.08      204.71      8.57 o
  -3  -1  12       24.29       29.79      4.46 o
  -2  -1  12      187.76      207.51      8.18 o
  -1  -1  12       99.86      102.22      4.70 o
   0  -1  12        6.07        4.84      2.53 o
   1  -1  12       34.80       26.60      4.34 o
   2  -1  12        4.44        4.90      2.37 o
   3  -1  12      211.26      210.35      9.15 o
   4  -1  12      105.40       98.51      5.86 o
   5  -1  12       76.20       59.83      3.63 o
   6  -1  12       38.94       26.25      4.28 o
   7  -1  12       41.09       31.27      8.49 o
   8  -1  12        2.78       -1.58      4.34 o
   9  -1  12        1.58        1.32      6.58 o
  10  -1  12        9.32       12.64      6.06 o
  -8   0  12       10.43       14.15      7.44 o
  -7   0  12       84.28      100.85     12.31 o
  -6   0  12       82.13       90.98      5.38 o
  -5   0  12       67.72       62.99      7.17 o
  -4   0  12       15.96       15.27      3.39 o
  -3   0  12        0.00        1.17      3.77 o
  -2   0  12       49.51       47.51      4.81 o
  -1   0  12       12.21        9.44      2.47 o
   0   0  12        0.52        2.88      2.28 o
   1   0  12       81.13       69.77      4.33 o
   2   0  12      116.72      133.13      5.72 o
   3   0  12     2948.18     2988.42     68.74 o
   4   0  12      692.05      718.67     18.79 o
   5   0  12       38.03       32.98      3.26 o
   6   0  12        2.07        5.56      2.41 o
   7   0  12        0.83        4.61      3.42 o
   8   0  12        5.56       13.16      4.34 o
   9   0  12       32.41       24.49      4.08 o
  10   0  12       31.22       23.30      5.79 o
  -8   1  12        0.30       18.49      5.72 o
  -7   1  12        1.31       -3.51      3.51 o
  -6   1  12       23.48       36.89     12.97 o
  -5   1  12        0.94        5.66      2.97 o
  -4   1  12       33.17       25.76      4.55 o
  -3   1  12        0.61        1.04      2.83 o
  -2   1  12        5.48        4.51      2.64 o
  -1   1  12       36.76       36.73      4.04 o
   0   1  12      105.97      111.48      5.12 o
   1   1  12      184.95      175.66      6.00 o
   2   1  12      117.91      108.37      4.70 o
   3   1  12      378.53      384.66     10.23 o
   4   1  12       10.80        9.44      2.87 o
   5   1  12       27.75       25.29      2.92 o
   6   1  12       10.45       16.46      4.61 o
   7   1  12        1.82        2.50      2.37 o
   8   1  12        6.31        5.53      3.82 o
   9   1  12        7.30       12.90      4.48 o
  10   1  12        1.41       -2.76      3.95 o
  -8   2  12        2.79       -2.96      4.65 o
  -7   2  12       15.54       18.34      6.98 o
  -6   2  12       12.71       12.38      3.51 o
  -5   2  12        1.57        3.39      2.87 o
  -4   2  12       15.92       15.08      3.48 o
  -3   2  12        2.56        4.89      2.74 o
  -2   2  12       74.11       67.16      4.14 o
  -1   2  12      243.79      223.31      7.73 o
   0   2  12      717.28      660.18     15.66 o
   1   2  12       99.05       92.17      4.69 o
   2   2  12      206.85      207.60     10.14 o
   3   2  12        0.04       -0.71      2.44 o
   4   2  12       63.01       60.88      3.02 o
   5   2  12      154.36      159.29      8.82 o
   6   2  12       57.33       48.84      4.74 o
   7   2  12       91.27      100.18      4.87 o
   8   2  12        1.28        2.37      4.08 o
   9   2  12        0.70        3.69      2.63 o
  10   2  12      242.81      242.76     11.32 o
  -7   3  12        4.97        7.71      4.22 o
  -6   3  12       11.69        9.97      3.69 o
  -5   3  12       51.18       52.56      3.58 o
  -4   3  12        4.74        0.10      3.23 o
  -3   3  12       11.22       15.21      8.43 o
  -2   3  12       65.80       65.75      4.51 o
  -1   3  12       42.48       29.15      2.93 o
   0   3  12      367.96      319.71      9.09 o
   1   3  12        9.38        4.56      1.91 o
   2   3  12      101.25       86.49      4.10 o
   3   3  12        8.24        4.21      1.68 o
   4   3  12      139.11      129.41      6.58 o
   5   3  12        0.05       -0.26      2.11 o
   6   3  12       13.47       13.82      2.76 o
   7   3  12        1.99        5.13      3.29 o
   8   3  12      142.33      139.81      5.00 o
   9   3  12      397.05      453.00     16.72 o
  10   3  12      614.05      790.15     40.02 o
  -7   4  12        3.33        3.81      3.60 o
  -6   4  12        8.38       12.76      3.67 o
  -5   4  12       56.97       54.23      3.79 o
  -4   4  12      190.70      200.79      5.80 o
  -3   4  12       93.64      101.68      5.03 o
  -2   4  12       12.23       12.31      3.82 o
  -1   4  12      108.56       93.36      5.46 o
   0   4  12       18.43       15.51      2.47 o
   1   4  12       70.49       63.50      3.12 o
   2   4  12       29.57       27.03      2.74 o
   3   4  12       73.16       75.17      5.53 o
   4   4  12        0.08        1.45      2.11 o
   5   4  12       12.54       14.09      2.24 o
   6   4  12      121.01      111.37      5.40 o
   7   4  12       44.99       49.50      3.03 o
   8   4  12        2.60        2.76      3.42 o
   9   4  12      263.60      332.02     20.01 o
  10   4  12      109.95      172.46     15.67 o
  -6   5  12       12.20       12.59      3.49 o
  -5   5  12       28.86       31.29      3.92 o
  -4   5  12      627.74      667.83     13.49 o
  -3   5  12      208.02      248.42      8.10 o
  -2   5  12        3.06        3.36      1.86 o
  -1   5  12        9.74       12.23      2.67 o
   0   5  12       45.24       36.40      3.49 o
   1   5  12        1.37       -3.42      3.42 o
   2   5  12        4.09       -1.84      1.84 o
   3   5  12        5.09        5.40      2.90 o
   4   5  12        3.53        8.03      2.24 o
   5   5  12       24.04       27.38      2.50 o
   6   5  12      251.00      313.72     14.48 o
   7   5  12      583.59      757.37     29.09 o
   8   5  12       30.99       33.31      4.74 o
   9   5  12        6.57        7.77      7.37 o
  10   5  12       14.08       13.82      8.43 o
  -6   6  12      114.66      112.97     15.40 o
  -5   6  12       72.37       70.45      4.40 o
  -4   6  12        0.64       -0.45      3.16 o
  -3   6  12       12.86       17.57      2.70 o
  -2   6  12       29.47       25.81      3.21 o
  -1   6  12        0.36        2.25      2.31 o
   0   6  12       69.95       63.19      4.48 o
   1   6  12        5.68        7.37      2.11 o
   2   6  12       39.93       49.24      3.29 o
   3   6  12        3.01        3.95      2.11 o
   4   6  12       10.89       11.59      2.24 o
   5   6  12      153.72      183.39     10.27 o
   6   6  12      215.07      245.66     13.56 o
   7   6  12      156.48      190.36     10.93 o
   8   6  12        0.66        0.53      3.82 o
   9   6  12       56.00       51.87     10.80 o
  10   6  12        4.26       -4.08      6.32 o
  -5   7  12       84.58       83.91      6.01 o
  -4   7  12        6.25        2.94      3.67 o
  -3   7  12        1.72        4.55      2.77 o
  -2   7  12      118.76      133.41      5.77 o
  -1   7  12      121.27      112.62      4.92 o
   0   7  12       35.06       37.66      5.00 o
   1   7  12        1.73        1.51      5.13 o
   2   7  12       31.97       32.91      3.03 o
   3   7  12      253.68      267.77      8.29 o
   4   7  12       33.32       33.44      5.13 o
   5   7  12        0.03        1.05      4.74 o
   6   7  12       79.01       96.50      8.03 o
   7   7  12       78.22      104.00     10.01 o
   8   7  12        6.19       -0.79      7.24 o
   9   7  12       18.88       22.38      7.11 o
  -5   8  12        4.70       -0.26      6.06 o
  -4   8  12       22.11       21.31      4.15 o
  -3   8  12      161.88      159.50      7.18 o
  -2   8  12       53.63       66.98      4.29 o
  -1   8  12       30.10       34.16      3.90 o
   0   8  12       36.20       44.78      5.66 o
   1   8  12        0.47        2.84      4.41 o
   2   8  12      424.47      491.08     11.71 o
   3   8  12      756.96      836.51     31.86 o
   4   8  12      119.45      141.37      6.07 o
   5   8  12       20.45       29.29      4.57 o
   6   8  12       11.50       13.38      4.29 o
   7   8  12        9.16       12.11      5.79 o
   8   8  12       10.95        0.53      5.92 o
  -4   9  12       36.86       43.31      5.40 o
  -3   9  12       12.88       11.32      3.93 o
  -2   9  12       11.82       16.37      3.51 o
  -1   9  12        2.37        6.67      7.31 o
   0   9  12      316.83      369.39      9.96 o
   1   9  12      115.33      126.28      6.25 o
   2   9  12       52.23       44.62      4.63 o
   3   9  12       66.02       55.21      8.10 o
   4   9  12        9.75        8.03      3.26 o
   5   9  12        0.79       -1.95      2.77 o
   6   9  12       66.44       63.32      7.24 o
   7   9  12       85.38       79.37      6.98 o
   8   9  12        7.83        1.05      5.27 o
  -2  10  12       69.41       63.99     16.19 o
  -1  10  12     1231.48     1393.58     48.64 o
   0  10  12      909.43     1074.63     35.61 o
   1  10  12        4.40        1.94      4.41 o
   2  10  12       76.80       77.07      6.38 o
   3  10  12        3.47       -0.45      6.71 o
   4  10  12        7.08        7.55      3.87 o
   5  10  12      116.03       99.00     16.00 o
   6  10  12       11.10       10.27      4.14 o
   7  10  12       15.33       18.12      5.30 o
  -1  11  12       54.54       44.27      6.38 o
   0  11  12      113.76      132.81      8.38 o
   1  11  12        0.04       -4.38      4.38 o
   2  11  12        3.93        1.42      5.60 o
   3  11  12       28.25       28.14      4.94 o
   4  11  12       39.37       35.64      5.53 o
   5  11  12        6.56        2.22      6.91 o
  -3  -9  13       10.50       11.29      4.97 o
  -2  -9  13        1.23        5.14      4.08 o
  -1  -9  13        0.31       -5.69      5.69 o
   0  -9  13        0.02        4.97      6.91 o
   1  -9  13        0.54        2.14      5.43 o
   2  -9  13       41.83       39.86      4.82 o
   3  -9  13       50.90       42.48      6.45 o
  -4  -8  13        0.02        5.06      6.02 o
  -3  -8  13        0.59        0.37      4.21 o
  -2  -8  13        0.00        4.77      5.42 o
  -1  -8  13        3.47        4.93      5.20 o
   0  -8  13        1.32        1.98      5.66 o
   1  -8  13       14.56       12.64      4.11 o
   2  -8  13        1.07        6.47      4.02 o
   3  -8  13        8.89       11.37      5.43 o
   4  -8  13        4.80        6.55      4.05 o
   5  -8  13        3.49        4.65      5.88 o
  -5  -7  13        2.61        9.85      4.31 o
  -4  -7  13        7.30        8.86      4.16 o
  -3  -7  13        2.05        6.21      4.46 o
  -2  -7  13        0.50        5.75      4.39 o
  -1  -7  13       43.86       52.96      4.89 o
   0  -7  13        5.24        6.23      7.96 o
   1  -7  13        9.44       11.76      3.73 o
   2  -7  13        3.67        6.92      4.33 o
   3  -7  13       26.11       23.80      4.27 o
   4  -7  13       37.12       39.72      4.46 o
   5  -7  13        7.00        7.50      5.09 o
   6  -7  13        0.74       -2.00      4.78 o
  -6  -6  13       54.89       53.68     13.76 o
  -5  -6  13        4.31       -0.34      5.41 o
  -4  -6  13        0.09       -0.02      3.56 o
  -3  -6  13       12.91       18.30      4.94 o
  -2  -6  13        1.64        7.36      4.08 o
  -1  -6  13        0.11        0.04      4.48 o
   0  -6  13        6.26        9.10      3.48 o
   1  -6  13        1.42        4.35      3.36 o
   2  -6  13        2.76        5.09      4.61 o
   3  -6  13       32.52       44.26      5.28 o
   4  -6  13       17.65       18.68      5.73 o
   5  -6  13        1.90        0.81      4.87 o
   6  -6  13        0.20        7.77      5.27 o
   7  -6  13        0.06       -0.72      6.38 o
  -6  -5  13        8.80        3.40      6.75 o
  -5  -5  13       48.69       51.25     12.11 o
  -4  -5  13       18.98       13.93      8.03 o
  -3  -5  13       16.21        9.56      4.70 o
  -2  -5  13       16.35       20.51      6.78 o
  -1  -5  13       55.65       63.62      4.60 o
   0  -5  13        0.53        1.58      2.79 o
   1  -5  13       28.81       35.70      7.90 o
   2  -5  13        8.70       13.96      3.09 o
   3  -5  13        4.56        4.33      2.85 o
   4  -5  13        0.51        1.04      2.94 o
   5  -5  13        0.77        0.64      3.03 o
   6  -5  13       15.31       13.99      4.78 o
   7  -5  13        8.40        7.38      4.42 o
   8  -5  13        4.17        9.61      7.90 o
  -7  -4  13        4.84        6.32      4.93 o
  -6  -4  13        0.59        2.23      6.65 o
  -5  -4  13        3.07       12.84      5.82 o
  -4  -4  13       31.09       31.12      5.13 o
  -3  -4  13       15.10       16.89      3.97 o
  -2  -4  13       40.45       29.47      4.16 o
  -1  -4  13        2.41        0.30      5.86 o
   0  -4  13        0.10       -1.53      2.72 o
   1  -4  13       41.73       39.38      3.34 o
   2  -4  13        5.62        3.90      2.94 o
   3  -4  13       29.64       31.23      3.23 o
   4  -4  13       10.70        7.70      2.78 o
   5  -4  13        9.59        7.02      3.10 o
   6  -4  13        0.58       -2.56      4.96 o
   7  -4  13       16.53        6.07      5.72 o
   8  -4  13        6.55       11.45     10.40 o
  -7  -3  13        5.45        9.16      4.92 o
  -6  -3  13        0.96        3.20      6.12 o
  -5  -3  13       38.92       33.31      6.27 o
  -4  -3  13        1.90       -1.44      3.95 o
  -3  -3  13       56.25       66.34      5.06 o
  -2  -3  13        1.56       -2.30      3.69 o
  -1  -3  13        0.28        6.50      3.65 o
   0  -3  13        6.17        5.75      6.58 o
   1  -3  13      131.39      127.38      7.04 o
   2  -3  13       37.59       33.87      5.53 o
   3  -3  13       11.30       11.64      3.24 o
   4  -3  13       16.50       18.62      2.81 o
   5  -3  13        1.86        3.49      3.38 o
   6  -3  13        5.68        3.86      9.61 o
   7  -3  13        3.77        1.08      3.91 o
   8  -3  13        2.55        7.90      7.77 o
   9  -3  13        0.02       -3.69      8.16 o
  -7  -2  13       11.46        9.24     10.01 o
  -6  -2  13       14.58       11.74      4.94 o
  -5  -2  13        3.47        0.01      7.17 o
  -4  -2  13       21.65       17.11      3.97 o
  -3  -2  13      114.53      129.72      6.88 o
  -2  -2  13        7.40        7.65      4.32 o
  -1  -2  13        1.40        0.07      2.97 o
   0  -2  13       46.98       50.66      4.84 o
   1  -2  13        5.80       11.55      3.05 o
   2  -2  13      121.95      117.20      5.86 o
   3  -2  13       55.62       48.65      5.60 o
   4  -2  13        0.00        0.07      6.45 o
   5  -2  13       18.29       17.57      4.14 o
   6  -2  13       32.20       39.80      3.82 o
   7  -2  13       17.80       35.02      8.56 o
   8  -2  13       55.49       61.08      7.77 o
   9  -2  13        0.35       -8.29      8.29 o
  -7  -1  13       26.47       25.37      7.47 o
  -6  -1  13        2.34       -0.44      3.13 o
  -5  -1  13       30.52       26.90      5.40 o
  -4  -1  13        0.32       -0.66      3.76 o
  -3  -1  13       87.26       85.01      5.12 o
  -2  -1  13        6.48        2.72      4.23 o
  -1  -1  13        4.27        7.04      3.23 o
   0  -1  13        7.36        7.06      2.60 o
   1  -1  13       18.79       17.47      3.29 o
   2  -1  13       55.01       58.14      4.82 o
   3  -1  13       80.52       87.17      4.67 o
   4  -1  13       30.84       29.48      3.62 o
   5  -1  13       17.18        9.76      4.34 o
   6  -1  13       11.55        6.82      3.36 o
   7  -1  13       20.53       20.67      6.06 o
   8  -1  13        0.57        1.84      7.11 o
   9  -1  13        1.57        4.08      5.79 o
  -7   0  13        0.42        4.08      6.19 o
  -6   0  13       12.20        8.16      4.41 o
  -5   0  13       13.86       18.33      7.44 o
  -4   0  13       54.15       55.60      5.72 o
  -3   0  13       10.56        8.12      6.25 o
  -2   0  13       20.73       28.78      3.86 o
  -1   0  13       48.98       34.15      3.73 o
   0   0  13       12.45       13.34      2.92 o
   1   0  13       94.56       88.26      5.35 o
   2   0  13      114.76      105.38      5.06 o
   3   0  13       30.34       28.37      2.74 o
   4   0  13       30.81       31.19      5.07 o
   5   0  13        0.26       -0.97      5.33 o
   6   0  13        0.01        6.32      5.27 o
   7   0  13        0.35        5.40      5.79 o
   8   0  13       88.53       88.07      8.56 o
   9   0  13        4.56        5.53      6.71 o
  10   0  13        0.08        0.53      8.03 o
  -7   1  13        7.15       11.42      4.87 o
  -6   1  13       22.27       20.50      3.89 o
  -5   1  13       42.57       50.49      3.98 o
  -4   1  13        5.75        0.46      6.78 o
  -3   1  13        1.90        3.07      4.34 o
  -2   1  13        0.13       -4.23      4.23 o
  -1   1  13        0.24        0.58      3.58 o
   0   1  13      140.85      143.59      6.60 o
   1   1  13       15.10       16.31      3.88 o
   2   1  13       16.90       16.87      3.06 o
   3   1  13      169.68      172.94      6.52 o
   4   1  13       23.04       23.72      5.40 o
   5   1  13       53.95       48.31      4.74 o
   6   1  13       44.70       38.84      5.79 o
   7   1  13       10.53       15.53      4.21 o
   8   1  13        6.92       11.59      3.55 o
   9   1  13       41.73       35.28      5.27 o
  10   1  13        2.98        8.95      7.50 o
  -7   2  13       20.05       20.90     10.60 o
  -6   2  13        0.43        0.98      3.53 o
  -5   2  13       19.39       19.70      4.24 o
  -4   2  13        1.51       -3.48      4.89 o
  -3   2  13        5.34        6.34      3.55 o
  -2   2  13        0.07        0.19      2.83 o
  -1   2  13       12.61       14.55      3.12 o
   0   2  13       11.00       10.25      2.77 o
   1   2  13       14.15       18.05      3.37 o
   2   2  13        1.67       -0.62      2.84 o
   3   2  13        1.25        0.63      1.91 o
   4   2  13       97.44       96.76      5.66 o
   5   2  13       11.00       10.66      3.03 o
   6   2  13        4.91        7.37      3.69 o
   7   2  13        6.41        4.34      3.55 o
   8   2  13       31.82       23.57      3.82 o
   9   2  13       42.64       36.73      3.95 o
  10   2  13        2.13       -5.92      8.56 o
  -7   3  13        0.95        2.90     10.01 o
  -6   3  13       15.93       21.03      6.85 o
  -5   3  13       10.46        8.74      3.05 o
  -4   3  13      153.11      165.84      7.17 o
  -3   3  13        0.15       -3.23      3.23 o
  -2   3  13        0.22        4.54      3.91 o
  -1   3  13       18.53       15.78      2.96 o
   0   3  13        1.27        0.16      2.56 o
   1   3  13       95.37       93.09      4.79 o
   2   3  13       85.85       85.44      6.38 o
   3   3  13        0.16       -1.97      3.42 o
   4   3  13        3.19       -0.79      3.42 o
   5   3  13        0.82        2.24      3.82 o
   6   3  13       35.66       36.07      3.95 o
   7   3  13       42.55       37.12      5.13 o
   8   3  13       12.45       11.19      2.90 o
   9   3  13       85.86       87.41      9.35 o
  10   3  13        6.67       13.03      7.50 o
  -6   4  13       27.53       23.54      4.08 o
  -5   4  13        0.44       -0.09      5.99 o
  -4   4  13        1.24        3.59      3.49 o
  -3   4  13       10.92       25.76      7.96 o
  -2   4  13       34.05       30.02      4.48 o
  -1   4  13        3.16        1.24      3.28 o
   0   4  13        0.00        0.28      3.75 o
   1   4  13        2.66        0.39      2.76 o
   2   4  13       78.85       79.52      5.66 o
   3   4  13       11.41       13.43      2.90 o
   4   4  13       50.97       52.66      5.27 o
   5   4  13        0.00        0.66      3.69 o
   6   4  13        5.54        1.71      3.16 o
   7   4  13       90.11       86.23      4.08 o
   8   4  13       24.79       33.18      7.11 o
   9   4  13       13.16       37.91      9.48 o
  -6   5  13        2.15        8.66      7.24 o
  -5   5  13       13.12       12.66      3.68 o
  -4   5  13       21.46       30.83      4.81 o
  -3   5  13       31.23       37.53      5.60 o
  -2   5  13        4.73        7.03      2.96 o
  -1   5  13       14.29       14.88      3.82 o
   0   5  13       18.61       13.03      4.48 o
   1   5  13        0.04       -0.92      3.95 o
   2   5  13      133.14      121.12      6.58 o
   3   5  13        0.79       -2.90      3.42 o
   4   5  13       26.29       32.91      3.82 o
   5   5  13        2.30        2.37      2.50 o
   6   5  13        8.38        5.79      6.19 o
   7   5  13        1.57        0.92      4.48 o
   8   5  13        0.85       -0.92      4.34 o
   9   5  13        2.81       14.09      7.50 o
  -5   6  13        4.82        5.76      7.24 o
  -4   6  13        2.90        9.68      3.94 o
  -3   6  13        2.91       -0.22      3.03 o
  -2   6  13        0.10        3.11      3.88 o
  -1   6  13       45.46       47.32      3.88 o
   0   6  13        4.09        5.40      3.42 o
   1   6  13        3.64        8.43      3.42 o
   2   6  13        0.04        3.69      3.03 o
   3   6  13      129.71      130.86      5.66 o
   4   6  13        9.35        9.61      2.50 o
   5   6  13        0.93        2.37      5.00 o
   6   6  13        0.04        3.29      4.21 o
   7   6  13       17.38        9.87      7.24 o
   8   6  13        8.30        7.24      6.98 o
  -5   7  13        8.67       27.65      9.61 o
  -4   7  13        2.02        2.88      3.22 o
  -3   7  13        1.44        1.56      3.19 o
  -2   7  13        5.69        4.67      2.91 o
  -1   7  13       27.06       28.44      3.48 o
   0   7  13       33.35       37.56      3.38 o
   1   7  13       17.45       15.67      3.49 o
   2   7  13       31.87       33.18      3.55 o
   3   7  13        6.47        8.56      4.21 o
   4   7  13        0.00       10.66      4.61 o
   5   7  13      160.40      195.50     13.30 o
   6   7  13        3.58       -0.66      6.71 o
   7   7  13       57.95       51.61      8.16 o
   8   7  13        0.01       -3.42      6.98 o
  -4   8  13        3.76        7.24      4.74 o
  -3   8  13        4.03        5.20      3.19 o
  -2   8  13       14.66       19.13      3.94 o
  -1   8  13        0.47        2.30      5.40 o
   0   8  13       63.44       68.64      6.32 o
   1   8  13        0.05        1.27      2.61 o
   2   8  13       26.73       21.19      4.09 o
   3   8  13       17.49       24.30      3.98 o
   4   8  13        0.12       -3.26      3.26 o
   5   8  13        3.27        4.49      4.41 o
   6   8  13        4.25        5.86      3.28 o
   7   8  13        3.81        9.35      5.40 o
   8   8  13        6.96        0.39      5.53 o
  -3   9  13        0.14       -2.37      4.34 o
  -2   9  13        7.20        7.02      4.29 o
  -1   9  13        0.00        4.82      3.64 o
   0   9  13       19.48       22.62      7.11 o
   1   9  13       98.63      107.67     11.32 o
   2   9  13        3.52        6.97      3.38 o
   3   9  13        8.25       12.97      3.58 o
   4   9  13        0.08       -2.50      3.60 o
   5   9  13        2.01        6.64      3.61 o
   6   9  13       62.10       76.49      9.61 o
   7   9  13       15.42       12.48      7.24 o
  -1  10  13        7.78        1.34      3.33 o
   0  10  13       14.26       15.52      5.09 o
   1  10  13        2.27       -1.82      3.62 o
   2  10  13        0.29        4.75      5.92 o
   3  10  13        6.78       14.94      4.22 o
   4  10  13        0.61        0.05      3.98 o
   5  10  13       11.90        2.37      8.95 o
   6  10  13       11.53        7.08      4.40 o
   2  11  13       11.02       -0.92      5.79 o
   3  11  13        2.90        5.66      8.43 o
  -3  -8  14        0.47       -3.26      6.75 o
  -2  -8  14       12.23        8.29      4.84 o
  -1  -8  14       16.85        9.27      4.23 o
   0  -8  14        9.35       12.57      4.70 o
   1  -8  14        0.99       -2.02      4.56 o
   2  -8  14        0.16       -4.30      4.30 o
   3  -8  14       10.67       23.91      7.75 o
  -4  -7  14        0.00       -4.81      4.81 o
  -3  -7  14        8.85        7.05      4.02 o
  -2  -7  14        1.34       -1.70      4.87 o
  -1  -7  14        5.80        5.01      5.33 o
   0  -7  14       85.49       75.46      5.68 o
   1  -7  14       12.01       10.98      4.32 o
   2  -7  14        0.00        7.58      5.34 o
   3  -7  14        3.82        3.87      3.48 o
   4  -7  14        0.09       -1.54      8.23 o
   5  -7  14        6.26        6.60      4.28 o
  -5  -6  14        1.69        6.66      5.55 o
  -4  -6  14       76.54       68.65      8.95 o
  -3  -6  14       39.51       28.91      4.61 o
  -2  -6  14        0.02        5.21      4.01 o
  -1  -6  14       14.65       19.70      4.09 o
   0  -6  14       75.34       92.25     11.78 o
   1  -6  14        0.11       -0.85      4.93 o
   2  -6  14        3.84        2.67      3.63 o
   3  -6  14        0.04        1.63     15.21 o
   4  -6  14        0.59        0.61      3.57 o
   5  -6  14       11.62        5.42      4.34 o
   6  -6  14        2.15        5.93      5.27 o
  -5  -5  14        0.23        3.70      6.56 o
  -4  -5  14      320.25      298.62     11.44 o
  -3  -5  14      231.80      222.65     20.93 o
  -2  -5  14      212.07      230.54      9.22 o
  -1  -5  14        0.52        6.73      3.26 o
   0  -5  14        0.96        2.45      3.10 o
   1  -5  14        3.54        5.00      5.20 o
   2  -5  14       10.67        6.94      4.61 o
   3  -5  14       10.06       12.39      9.41 o
   4  -5  14        4.22        3.15      3.57 o
   5  -5  14       57.64       53.65      4.92 o
   6  -5  14       18.51       15.88      4.79 o
   7  -5  14       28.36       16.72      4.82 o
  -6  -4  14        5.92        3.27     15.27 o
  -5  -4  14       37.09       36.94      8.29 o
  -4  -4  14       76.53       72.56      6.13 o
  -3  -4  14       54.50       60.74      5.69 o
  -2  -4  14        0.66        7.43      3.00 o
  -1  -4  14        0.73        2.05      3.03 o
   0  -4  14       42.09       44.28      4.77 o
   1  -4  14        3.31        3.34      4.34 o
   2  -4  14        9.77       12.39      6.58 o
   3  -4  14       15.23       12.78      5.66 o
   4  -4  14        1.12        1.90      3.02 o
   5  -4  14        0.50       -3.68      3.68 o
   6  -4  14       36.93       38.14      5.45 o
   7  -4  14       55.66       48.05      7.77 o
  -6  -3  14      116.17      119.17      7.81 o
  -5  -3  14        0.09        3.21      4.33 o
  -4  -3  14       42.02       33.94      5.11 o
  -3  -3  14       34.94       47.83     10.07 o
  -2  -3  14      111.73      109.21      7.44 o
  -1  -3  14       13.84        3.13      3.72 o
   0  -3  14        0.84       -1.09      2.84 o
   1  -3  14        0.02        2.79      3.80 o
   2  -3  14       33.35       42.92      4.61 o
   3  -3  14      282.75      317.49      9.81 o
   4  -3  14       21.31       21.71      4.28 o
   5  -3  14        5.00        4.40      8.75 o
   6  -3  14       78.57       75.76      6.61 o
   7  -3  14        9.04        3.42      8.82 o
   8  -3  14        8.59        1.71      6.06 o
  -6  -2  14       17.53       10.98      4.84 o
  -5  -2  14       66.86       59.80      6.35 o
  -4  -2  14        6.52        2.21      3.79 o
  -3  -2  14       34.95       38.59      4.69 o
  -2  -2  14        7.58       12.43      5.06 o
  -1  -2  14        7.97        8.26      3.30 o
   0  -2  14        0.33       -0.78      3.06 o
   1  -2  14      113.80      100.24     11.78 o
   2  -2  14      116.17      131.02      6.33 o
   3  -2  14      586.78      619.99     18.15 o
   4  -2  14      463.09      470.40     14.56 o
   5  -2  14       22.39       24.86      4.46 o
   6  -2  14        1.24       -2.84      3.23 o
   7  -2  14        8.61        4.08      4.87 o
   8  -2  14        9.53        7.90      8.82 o
  -6  -1  14        1.17        6.40      5.02 o
  -5  -1  14        5.25        5.98      6.43 o
  -4  -1  14        9.21        4.93      5.26 o
  -3  -1  14        8.18        8.70      3.67 o
  -2  -1  14        3.38        0.40      3.37 o
  -1  -1  14        0.83        3.82      3.11 o
   0  -1  14       21.44       25.46      6.12 o
   1  -1  14        4.25       -0.72      6.32 o
   2  -1  14      211.08      208.05      8.43 o
   3  -1  14      121.76      117.32      5.58 o
   4  -1  14      119.19      108.51      5.12 o
   5  -1  14       17.13       23.39      4.27 o
   6  -1  14       37.05       41.47      7.50 o
   7  -1  14        5.30        5.53      5.66 o
   8  -1  14        1.29       -3.69      5.53 o
   9  -1  14        2.34       11.59      8.82 o
  -6   0  14       28.05       14.27      4.28 o
  -5   0  14       15.84        9.99      4.56 o
  -4   0  14       11.87       11.44      4.04 o
  -3   0  14       92.80       88.67      7.12 o
  -2   0  14       22.96       26.40      5.66 o
  -1   0  14      121.33      127.19      7.12 o
   0   0  14      678.33      642.08     17.87 o
   1   0  14      102.08      103.78      5.03 o
   2   0  14        0.01        5.48      3.53 o
   3   0  14       29.60       21.33      2.90 o
   4   0  14       10.38        7.45      5.46 o
   5   0  14      184.06      178.12      9.87 o
   6   0  14        4.49        7.11      4.08 o
   7   0  14        0.42       -1.71      3.95 o
   8   0  14        1.07       -3.42      4.74 o
   9   0  14       11.43       11.45      6.45 o
  -6   1  14        0.49        0.70      6.06 o
  -5   1  14        5.77        6.03      4.02 o
  -4   1  14        6.93        3.20      5.99 o
  -3   1  14        0.04        2.82      4.81 o
  -2   1  14        0.07       -1.61      3.07 o
  -1   1  14        1.00        3.43      2.74 o
   0   1  14      134.86      128.48      6.05 o
   1   1  14        2.34        3.94      2.70 o
   2   1  14      194.44      195.12      7.62 o
   3   1  14        4.21        6.01      5.07 o
   4   1  14        6.40        6.85      5.40 o
   5   1  14       40.83       33.57      4.34 o
   6   1  14        0.30        0.00      3.95 o
   7   1  14        0.01       17.11      6.19 o
   8   1  14       41.33       42.13      6.71 o
   9   1  14      231.72      246.58     16.59 o
  -6   2  14        0.06        5.33      4.62 o
  -5   2  14       45.41       41.69      5.00 o
  -4   2  14       66.23       58.39      5.98 o
  -3   2  14       99.72      108.60     12.97 o
  -2   2  14       34.77       42.76      7.04 o
  -1   2  14       59.64       56.05      4.72 o
   0   2  14       39.42       37.19      4.47 o
   1   2  14       15.77       12.29      7.04 o
   2   2  14        7.35       12.10      6.65 o
   3   2  14       42.88       44.76      6.06 o
   4   2  14       23.37       24.75      4.08 o
   5   2  14        8.01       10.01      5.27 o
   6   2  14        0.05       -4.48      4.48 o
   7   2  14       44.70       40.15      6.19 o
   8   2  14        8.60        1.97      3.42 o
   9   2  14      114.69      108.21     10.40 o
  -6   3  14       20.39       15.08      5.74 o
  -5   3  14        1.85       -1.13      2.68 o
  -4   3  14      335.03      351.05     21.66 o
  -3   3  14      254.22      307.23     22.84 o
  -2   3  14       15.25       12.96      3.16 o
  -1   3  14        9.09       11.31      3.68 o
   0   3  14        2.82        2.15      2.84 o
   1   3  14        2.23       -3.03      3.03 o
   2   3  14       29.06       33.44      5.27 o
   3   3  14        0.48       -0.39      3.16 o
   4   3  14       97.83       99.13      7.11 o
   5   3  14        0.94        1.18      2.90 o
   6   3  14      196.13      231.44     10.93 o
   7   3  14      443.45      485.52     21.85 o
   8   3  14       13.51       12.51      3.82 o
  -5   4  14        9.48        9.17      3.65 o
  -4   4  14        0.17       -0.95      2.88 o
  -3   4  14       61.47       67.20      5.04 o
  -2   4  14       14.40       13.49      3.25 o
  -1   4  14       24.09       29.62      6.06 o
   0   4  14       38.62       43.58      5.13 o
   1   4  14       49.35       56.35      5.66 o
   2   4  14        8.34       11.72      4.61 o
   3   4  14        4.03        1.71      3.95 o
   4   4  14        6.96       14.09      3.82 o
   5   4  14       69.32       73.72      5.66 o
   6   4  14      224.19      240.92     10.80 o
   7   4  14        2.96        4.21      7.77 o
   8   4  14       57.08       66.75      8.16 o
  -5   5  14       17.83       20.41      8.16 o
  -4   5  14       33.07       43.02      4.68 o
  -3   5  14       10.55       12.22      4.40 o
  -2   5  14       35.12       38.22      6.52 o
  -1   5  14       31.80       37.65      4.61 o
   0   5  14        0.56        2.11      5.13 o
   1   5  14       11.30       15.14      3.55 o
   2   5  14       74.99       80.17      5.92 o
   3   5  14      210.62      234.07     10.53 o
   4   5  14       46.66       53.45      4.87 o
   5   5  14        1.29        0.92      2.50 o
   6   5  14       23.20       25.01      5.27 o
   7   5  14       91.08       92.29      9.74 o
   8   5  14        1.47        5.00      7.11 o
  -4   6  14       62.58       65.25      5.56 o
  -3   6  14       64.02       67.29      5.44 o
  -2   6  14      102.43      107.77      5.92 o
  -1   6  14       33.98       38.98      6.65 o
   0   6  14       63.36       82.28      5.40 o
   1   6  14        3.78       -1.71      3.69 o
   2   6  14       49.96       56.35      4.08 o
   3   6  14      578.33      666.67     19.09 o
   4   6  14       48.11       43.97      3.69 o
   5   6  14       31.89       39.63      8.03 o
   6   6  14       34.08       41.07      7.37 o
   7   6  14       54.82       54.90      7.50 o
   8   6  14        1.10        3.29      4.87 o
  -4   7  14       30.21       43.31      7.37 o
  -3   7  14       23.10       12.75      4.34 o
  -2   7  14       10.14        7.02      3.95 o
  -1   7  14       67.35       80.79      5.04 o
   0   7  14      159.40      191.48      6.76 o
   1   7  14       23.67       32.08      3.15 o
   2   7  14        0.96       -2.24      2.24 o
   3   7  14       14.94       18.43      4.87 o
   4   7  14       20.47       21.46      7.64 o
   5   7  14       19.93       27.51      5.27 o
   6   7  14       26.24       40.81      7.24 o
   7   7  14       40.26       53.84     10.14 o
   8   7  14       35.07       28.83      5.79 o
  -3   8  14        5.72        9.61      5.40 o
  -2   8  14       20.19       27.64      4.60 o
  -1   8  14     1262.24     1442.50     60.62 o
   0   8  14     1302.41     1428.24     42.65 o
   1   8  14      101.59      103.65      4.96 o
   2   8  14       45.00       44.94      9.68 o
   3   8  14        0.01        0.72      3.57 o
   4   8  14        2.91        2.02      3.26 o
   5   8  14       90.09       77.51     15.07 o
   6   8  14        4.27       18.43      8.95 o
   7   8  14        0.66        1.45      8.95 o
  -1   9  14       27.21       29.68      3.57 o
   0   9  14        9.90        9.36      3.75 o
   1   9  14        2.67        2.32      4.85 o
   2   9  14        4.07        4.14      4.65 o
   3   9  14        0.06        2.44      4.33 o
   4   9  14       64.59       72.47      9.68 o
   5   9  14       68.12       63.01      8.56 o
   6   9  14        3.18        1.97      7.37 o
   1  10  14       55.11       62.14     10.01 o
   2  10  14        9.36       12.68     10.80 o
   3  10  14       88.51       90.56      7.96 o
   4  10  14      115.16       98.31     14.68 o
  -2  -7  15        0.83       -5.13      5.62 o
  -1  -7  15        9.98        9.98      9.28 o
   0  -7  15       13.77       12.41      4.23 o
   1  -7  15        9.94        5.53      5.66 o
   2  -7  15        8.38       12.26      6.50 o
   3  -7  15        0.50        1.77      4.42 o
  -3  -6  15        7.21        5.78      6.12 o
  -2  -6  15       12.04       15.91      5.79 o
  -1  -6  15        0.29       -2.60      4.87 o
   0  -6  15        3.21        8.76      5.30 o
   1  -6  15        0.72        1.33      4.00 o
   2  -6  15        0.80        3.66      6.25 o
   3  -6  15        4.83       12.69      5.12 o
   4  -6  15        2.39        0.00      5.92 o
   5  -6  15        0.13        5.11      3.57 o
  -4  -5  15       42.00       37.99      6.61 o
  -3  -5  15       93.48      100.86     11.85 o
  -2  -5  15        3.48        6.87      4.14 o
  -1  -5  15        1.54        1.52      4.41 o
   0  -5  15        0.91        5.37      3.38 o
   1  -5  15       17.00       15.46      4.27 o
   2  -5  15        5.40       14.35      4.57 o
   3  -5  15        5.45        6.23      4.25 o
   4  -5  15        4.47       -1.62      3.71 o
   5  -5  15        0.89       -0.83      3.63 o
   6  -5  15        0.01       -3.54      6.03 o
  -5  -4  15       25.26       23.58      5.75 o
  -4  -4  15       20.99       15.08      4.72 o
  -3  -4  15        8.60       10.99      4.65 o
  -2  -4  15       16.03       16.33      5.99 o
  -1  -4  15       14.19       17.16      4.19 o
   0  -4  15       16.32       17.95      3.97 o
   1  -4  15        0.04        1.47      4.45 o
   2  -4  15      105.30      101.34     13.56 o
   3  -4  15       30.64       33.75      3.79 o
   4  -4  15        1.08        2.49      5.99 o
   5  -4  15        0.57       -4.48      4.48 o
   6  -4  15       12.02       12.53      4.79 o
   7  -4  15       12.72       11.85      7.50 o
  -5  -3  15        4.50        1.40      5.02 o
  -4  -3  15        1.37        1.14      4.47 o
  -3  -3  15       81.74       79.92      9.74 o
  -2  -3  15        0.02       -3.73      3.73 o
  -1  -3  15        2.47       10.73      3.82 o
   0  -3  15        9.75       12.36      5.06 o
   1  -3  15        0.04       -3.81      3.81 o
   2  -3  15       72.42       74.71      5.19 o
   3  -3  15       20.88       17.95      4.23 o
   4  -3  15        0.88        3.42      3.86 o
   5  -3  15       19.63       21.07      6.65 o
   6  -3  15        4.30        1.71      6.32 o
   7  -3  15        0.38        4.74      8.16 o
  -5  -2  15       16.46       26.12      7.37 o
  -4  -2  15        0.43        6.73      6.13 o
  -3  -2  15        0.82       -2.28      3.95 o
  -2  -2  15        7.90       20.73      5.82 o
  -1  -2  15        0.55        0.95      4.76 o
   0  -2  15       23.10       26.57      7.17 o
   1  -2  15       15.55       14.66      5.12 o
   2  -2  15      165.00      178.45     16.59 o
   3  -2  15      109.41      110.33      6.74 o
   4  -2  15      114.36      120.95     18.83 o
   5  -2  15        3.40        1.31      3.19 o
   6  -2  15        3.10       -2.63      7.64 o
   7  -2  15        0.08        3.69      5.79 o
   8  -2  15       23.91       25.93      8.29 o
  -5  -1  15        3.92        3.88      4.84 o
  -4  -1  15        0.41        2.54      4.51 o
  -3  -1  15       23.99       41.85      6.65 o
  -2  -1  15       15.50       22.84     10.86 o
  -1  -1  15       21.84       19.25      4.28 o
   0  -1  15        9.57       16.29      5.04 o
   1  -1  15       73.90       74.73      5.43 o
   2  -1  15       17.26       17.16      3.30 o
   3  -1  15       11.50       16.30      4.50 o
   4  -1  15       14.25       18.58      3.52 o
   5  -1  15       13.61       25.54      7.37 o
   6  -1  15        2.79        2.11      4.74 o
   7  -1  15        2.13        6.45      4.87 o
   8  -1  15       23.18       18.17      8.29 o
  -5   0  15        7.95       10.43      7.11 o
  -4   0  15        0.06       -6.91      6.91 o
  -3   0  15        0.22        3.71      6.98 o
  -2   0  15       41.75       44.94      5.70 o
  -1   0  15        0.01        0.48      4.81 o
   0   0  15        2.13        5.13      3.15 o
   1   0  15       21.36       22.69      3.56 o
   2   0  15       12.86       16.01      3.63 o
   3   0  15        6.87        3.65      3.90 o
   4   0  15       65.34       59.77      6.32 o
   5   0  15        1.43        2.37      4.48 o
   6   0  15       11.28        3.95      5.13 o
   7   0  15       21.22       28.44      6.06 o
   8   0  15       20.52       17.64      7.64 o
  -5   1  15        1.67       -3.31      4.28 o
  -4   1  15       76.98       76.01      6.46 o
  -3   1  15        4.99        7.66      5.72 o
  -2   1  15        2.25       -3.01      3.49 o
  -1   1  15       15.94       23.11      5.00 o
   0   1  15       14.42       14.41      3.37 o
   1   1  15        0.38       -1.78      2.69 o
   2   1  15      103.58       97.19      5.27 o
   3   1  15        0.19        2.90      5.53 o
   4   1  15        9.10       13.43      5.79 o
   5   1  15        5.17        7.64      6.19 o
   6   1  15        9.04       11.32      4.61 o
   7   1  15        0.32        5.66      4.08 o
   8   1  15       25.04       14.09      4.34 o
  -5   2  15        0.01        1.63      3.80 o
  -4   2  15        0.67       -3.97      3.97 o
  -3   2  15       25.79       21.51      5.09 o
  -2   2  15        5.51        3.42      3.35 o
  -1   2  15       17.33       14.17      3.65 o
   0   2  15       42.26       40.52      5.07 o
   1   2  15        0.23        0.02      3.76 o
   2   2  15       19.67       20.80      4.74 o
   3   2  15        5.91        8.82      3.82 o
   4   2  15       29.75       25.80      4.48 o
   5   2  15       12.53       10.80      5.27 o
   6   2  15       54.08       61.61      5.79 o
   7   2  15       29.66       19.48      6.32 o
   8   2  15       10.04       15.14      5.79 o
  -5   3  15        1.37       -0.14      2.97 o
  -4   3  15       47.12       54.57      8.36 o
  -3   3  15        1.82        6.32      3.81 o
  -2   3  15        4.00        1.53      4.41 o
  -1   3  15        3.49        1.97      3.19 o
   0   3  15       40.85       45.02      6.58 o
   1   3  15        0.00       -2.24      5.13 o
   2   3  15       29.82       23.04      6.06 o
   3   3  15       19.98       13.82      5.40 o
   4   3  15       43.36       47.92      5.40 o
   5   3  15       15.29       15.27      4.34 o
   6   3  15        2.13        0.13      2.90 o
   7   3  15        3.06        5.00      3.29 o
   8   3  15        1.16       -3.82      5.27 o
  -4   4  15        1.44       -1.05      3.47 o
  -3   4  15       31.45       48.90      5.88 o
  -2   4  15       28.85       30.67      6.19 o
  -1   4  15        8.74       11.45      5.00 o
   0   4  15        2.24        9.08      6.06 o
   1   4  15        5.64       -3.29      3.29 o
   2   4  15       12.47       16.19      5.92 o
   3   4  15       78.59       87.68      6.32 o
   4   4  15        2.40        6.06      3.29 o
   5   4  15        4.14        8.69      4.48 o
   6   4  15        4.48        1.45      3.95 o
   7   4  15        0.69        7.24      5.27 o
   8   4  15        0.22       -5.13      5.13 o
  -4   5  15        0.72        2.33      3.80 o
  -3   5  15        0.16       -2.73      3.81 o
  -2   5  15        0.47        2.52      6.98 o
  -1   5  15        2.49        6.58      3.69 o
   0   5  15       11.93       14.88      4.61 o
   1   5  15        0.00        1.45      5.00 o
   2   5  15       23.94       25.67      6.06 o
   3   5  15        0.06       -3.16      3.69 o
   4   5  15        0.07        2.24      3.82 o
   5   5  15        9.05        6.58      4.48 o
   6   5  15       29.77       36.20      7.77 o
   7   5  15        4.85        8.03      7.64 o
   8   5  15       14.85       17.51      5.79 o
  -3   6  15        2.25        2.00      4.61 o
  -2   6  15       12.71       15.06      4.20 o
  -1   6  15       29.93       37.98      8.95 o
   0   6  15       28.84       29.23      4.61 o
   1   6  15        1.42        2.76      3.03 o
   2   6  15       61.35       65.82      4.87 o
   3   6  15      142.14      156.27      7.24 o
   4   6  15        0.13       -1.84      4.34 o
   5   6  15       13.78       19.35      7.24 o
   6   6  15        0.16        7.64      8.56 o
   7   6  15       19.63       22.51      7.11 o
  -2   7  15        1.27        2.31      4.28 o
  -1   7  15       32.38       38.84      3.74 o
   0   7  15        6.42        9.30      3.13 o
   1   7  15      116.95      118.05      5.64 o
   2   7  15        5.05        0.53      3.16 o
   3   7  15       18.44        7.77      5.92 o
   4   7  15       24.55       32.65      6.32 o
   5   7  15        3.59       -0.92      5.40 o
   6   7  15        3.03       -3.69      5.79 o
   7   7  15        6.13        6.85      5.66 o
  -1   8  15        2.37       -1.05      3.95 o
   0   8  15       38.71       41.28      4.74 o
   1   8  15        2.55        3.05      5.33 o
   2   8  15        2.38        4.87      3.86 o
   3   8  15        0.00       -3.53      3.53 o
   4   8  15        3.22       -4.04      4.04 o
   5   8  15       15.47       16.43      4.08 o
   6   8  15       24.90       30.41      8.56 o
   1   9  15       15.41        4.70      7.96 o
   2   9  15        1.16       -8.03      8.69 o
   3   9  15       11.39        8.66      7.24 o
   4   9  15        0.19       -5.73      5.73 o
  -1  -6  16        1.08        0.94      5.19 o
   0  -6  16       11.52        1.62      4.33 o
   1  -6  16        0.03       -0.14      3.76 o
   2  -6  16        0.06        4.46      5.25 o
   3  -6  16        4.24        6.02      6.25 o
  -3  -5  16        5.70        5.60      4.75 o
  -2  -5  16       38.81       32.84      5.92 o
  -1  -5  16        1.06        7.81      5.64 o
   0  -5  16        5.80        4.87      7.50 o
   1  -5  16        0.55       -2.40      4.86 o
   2  -5  16       53.46       54.81      7.64 o
   3  -5  16      119.11      130.14      7.30 o
   4  -5  16       40.76       39.14      7.31 o
  -3  -4  16       24.15       22.72      5.39 o
  -2  -4  16        0.06        2.27      4.56 o
  -1  -4  16       26.98       24.59      5.12 o
   0  -4  16        2.37        0.00      4.01 o
   1  -4  16        4.65        1.89      5.13 o
   2  -4  16       38.99       30.17      6.93 o
   3  -4  16      127.99      110.18     19.35 o
   4  -4  16      237.17      231.44     31.53 o
   5  -4  16        0.00        1.84      4.65 o
  -4  -3  16        0.23        6.08      5.25 o
  -3  -3  16        5.66       11.05      8.16 o
  -2  -3  16        0.21        4.45      4.23 o
  -1  -3  16       29.04       26.21      5.19 o
   0  -3  16       20.14       15.06      4.60 o
   1  -3  16        7.61        9.82      5.56 o
   2  -3  16       18.39       20.78      4.46 o
   3  -3  16      207.72      196.92      9.61 o
   4  -3  16       51.48       54.59      5.52 o
   5  -3  16        7.34        4.48      6.32 o
   6  -3  16       37.95       32.12      8.03 o
  -4  -2  16        1.33        4.52      4.79 o
  -3  -2  16       40.22       43.32      5.40 o
  -2  -2  16       11.93       15.41      4.36 o
  -1  -2  16       69.40       65.36      7.53 o
   0  -2  16      105.32       90.99     10.73 o
   1  -2  16      128.83      129.25      9.61 o
   2  -2  16       10.09        7.77      5.20 o
   3  -2  16       76.77       74.50      5.58 o
   4  -2  16       50.13       53.57      5.12 o
   5  -2  16       19.75       23.04      6.06 o
   6  -2  16       10.85       12.64      8.56 o
   7  -2  16        3.04       -3.69      5.92 o
  -4  -1  16       14.65       14.57      5.17 o
  -3  -1  16        2.15       -6.07      6.07 o
  -2  -1  16       18.62       14.11      4.08 o
  -1  -1  16        7.90        4.68      4.94 o
   0  -1  16       19.76       22.48      5.58 o
   1  -1  16       35.99       31.89      4.21 o
   2  -1  16        9.13       14.28      4.12 o
   3  -1  16       59.37       70.11     10.07 o
   4  -1  16       30.11       28.04      6.58 o
   5  -1  16       17.52       11.85      7.50 o
   6  -1  16        0.33       -1.18      6.06 o
   7  -1  16        0.02       -0.39      7.37 o
  -4   0  16       55.52       49.92      5.86 o
  -3   0  16       62.81       75.57      6.73 o
  -2   0  16        5.50        9.42      4.48 o
  -1   0  16        1.54       17.82      4.46 o
   0   0  16        0.83        4.24      3.30 o
   1   0  16       51.61       46.64      5.07 o
   2   0  16       33.27       28.70      4.09 o
   3   0  16        5.85       13.95      4.74 o
   4   0  16        7.27        1.71      7.11 o
   5   0  16        3.51       11.32      5.92 o
   6   0  16       40.28       35.54      5.66 o
   7   0  16        9.62       14.09      7.37 o
  -4   1  16      124.37      111.11      7.72 o
  -3   1  16       99.56      103.75      7.44 o
  -2   1  16        0.08       -5.62      5.62 o
  -1   1  16       24.83       23.50      5.66 o
   0   1  16        0.35       -2.16      3.63 o
   1   1  16        0.14        0.77      4.61 o
   2   1  16        6.75       11.45      4.74 o
   3   1  16        1.96       -2.11      4.34 o
   4   1  16       77.42       92.02      7.11 o
   5   1  16        1.71        3.16      4.34 o
   6   1  16       94.76      104.53      8.43 o
   7   1  16      146.81      151.53     10.01 o
  -4   2  16       36.05       40.32      5.37 o
  -3   2  16       31.30       32.60      8.29 o
  -2   2  16       16.05       18.45      5.45 o
  -1   2  16       13.87       14.68      7.57 o
   0   2  16        0.66       -3.29      4.48 o
   1   2  16        5.85        5.66      4.87 o
   2   2  16        0.35        1.05      4.61 o
   3   2  16       10.83       17.64      6.71 o
   4   2  16        2.68        9.22      5.79 o
   5   2  16        0.48        4.08      7.11 o
   6   2  16       15.65       15.01      4.21 o
   7   2  16       14.76       18.30      6.71 o
  -4   3  16        1.28        2.90      9.35 o
  -3   3  16        6.13       12.37      7.90 o
  -2   3  16        0.03        4.87      8.03 o
  -1   3  16       45.85       58.85      9.35 o
   0   3  16        1.30        5.00      4.87 o
   1   3  16        8.97        6.45      4.61 o
   2   3  16       66.53       78.07      8.56 o
   3   3  16      162.85      179.96      9.61 o
   4   3  16       58.91       62.40      7.24 o
   5   3  16        3.64        2.24      3.69 o
   6   3  16        5.20       10.14      5.13 o
   7   3  16        0.87       -0.92      5.00 o
  -3   4  16       18.39       12.83      4.87 o
  -2   4  16       85.03       83.20     10.53 o
  -1   4  16       25.02       24.09      8.29 o
   0   4  16        0.40       -1.58      4.87 o
   1   4  16       22.30       32.25      5.40 o
   2   4  16       19.32       22.78      4.08 o
   3   4  16      218.45      241.18     13.56 o
   4   4  16       33.33       48.71      6.06 o
   5   4  16        6.99       10.14      5.13 o
   7   4  16        9.94        2.90      4.74 o
  -3   5  16       12.13        4.74      5.13 o
  -2   5  16      102.15      104.71      5.88 o
  -1   5  16      252.04      255.00     10.80 o
   0   5  16      233.30      277.12     17.51 o
   1   5  16       36.00       41.73      6.45 o
   2   5  16       26.98       37.12      5.92 o
   3   5  16        0.00        2.37      3.29 o
   4   5  16        7.12        5.13      3.55 o
   5   5  16       20.45       32.52      8.56 o
   6   5  16        1.63        0.39      5.66 o
   7   5  16        0.74        2.76      8.82 o
  -2   6  16        0.08        9.22      6.06 o
  -1   6  16      514.53      615.66     19.71 o
   0   6  16     1182.48     1293.31     41.60 o
   1   6  16      108.98      118.09      7.50 o
   2   6  16        5.90       -0.26      3.95 o
   3   6  16        0.00        2.24      3.95 o
   4   6  16        0.04        6.98      5.00 o
   5   6  16       14.24       18.17      9.08 o
   6   6  16       14.45       24.49      8.56 o
  -1   7  16       25.63       23.96      4.48 o
   0   7  16        1.61        1.43      2.93 o
   1   7  16       32.85       45.79      4.45 o
   2   7  16       29.36       35.41      8.16 o
   3   7  16       31.75       29.36      6.58 o
   4   7  16       35.66       47.52      7.64 o
   5   7  16       59.60       61.22      9.22 o
   2   8  16       16.24        7.37      6.06 o
   3   8  16       13.20        8.95      5.00 o
   1  -5  17       12.42       17.80      6.58 o
  -1  -4  17        0.66       -2.57     10.07 o
   0  -4  17        3.45       10.85      7.30 o
   1  -4  17        1.07        3.95      6.79 o
   2  -4  17       38.54       39.58      5.96 o
   3  -4  17      116.32      124.65      9.77 o
   4  -4  17       74.30       57.87      6.08 o
  -2  -3  17        3.62       -1.90      6.38 o
  -1  -3  17       58.43       53.84      5.97 o
   0  -3  17        1.72        7.08      4.79 o
   1  -3  17       36.17       40.86     17.51 o
   2  -3  17        0.51       -3.59      4.33 o
   3  -3  17        2.47       11.18      6.23 o
   4  -3  17        8.61       19.88      6.98 o
   5  -3  17        3.15        4.48      6.32 o
  -3  -2  17        6.52       10.78      5.56 o
  -2  -2  17       23.84       34.82      5.31 o
  -1  -2  17        0.84        9.85      6.95 o
   0  -2  17       78.42       77.36      6.91 o
   1  -2  17        0.10        1.00      4.48 o
   2  -2  17        0.95       -4.86      5.54 o
   3  -2  17        3.04        9.61      9.48 o
   4  -2  17       42.36       52.53     10.40 o
  -3  -1  17        0.01       -1.41      4.78 o
  -2  -1  17        1.99        3.39      7.11 o
  -1  -1  17        0.01        2.89      6.88 o
   0  -1  17       11.39        6.72      6.42 o
   1  -1  17        9.11       11.21      4.36 o
   2  -1  17        8.34        8.29      8.56 o
   3  -1  17       46.24       44.37      8.95 o
   4  -1  17        6.85       14.35      8.69 o
   5  -1  17       13.84        6.98      6.45 o
   6  -1  17        0.84        2.37      5.53 o
  -3   0  17        0.10       -4.89      6.75 o
  -2   0  17        0.67        1.84      8.82 o
  -1   0  17       15.02       13.97      4.22 o
   0   0  17        0.36        6.46      5.13 o
   1   0  17        9.65        3.82      5.13 o
   2   0  17       27.41       30.67      8.56 o
   3   0  17        0.65        7.77      7.90 o
   4   0  17        0.50        6.45      5.53 o
   5   0  17       16.68       20.01      8.43 o
   6   0  17       33.40       43.58      7.37 o
  -3   1  17       17.85       13.96      7.44 o
  -2   1  17        6.02       -1.20      4.28 o
  -1   1  17       18.70       15.90      5.02 o
   0   1  17       43.73       43.58      8.16 o
   1   1  17        9.76        9.74      6.98 o
   2   1  17       13.46       16.59      8.03 o
   3   1  17       18.62       25.93      5.40 o
   4   1  17       10.28        8.82      7.24 o
   5   1  17       12.95        8.69      6.06 o
   6   1  17        0.99       -0.13      4.34 o
  -3   2  17       45.90       63.98     12.11 o
  -2   2  17        9.20        8.43      6.58 o
  -1   2  17        2.05        2.63      5.00 o
   0   2  17        0.50       -3.82      5.27 o
   1   2  17        3.37        6.32      6.32 o
   2   2  17       59.25       66.48      7.37 o
   3   2  17        8.43        0.26      7.24 o
   4   2  17        0.19       -0.13      4.48 o
   5   2  17        0.20       -4.61      4.61 o
   6   2  17       10.92       10.66      5.27 o
  -2   3  17        5.77        8.16      7.37 o
  -1   3  17        0.73        9.87      5.66 o
   0   3  17      145.60      151.66     12.24 o
   1   3  17        1.38        0.39      5.00 o
   2   3  17        4.58        3.69      7.24 o
   3   3  17        5.10       -0.66      4.48 o
   4   3  17        2.56        3.03      4.48 o
   5   3  17        0.54        2.90      6.06 o
   6   3  17        5.57        1.84      5.40 o
  -2   4  17       20.29       25.93      8.95 o
  -1   4  17       56.06       55.42      9.48 o
   0   4  17        0.91       -4.08      7.50 o
   1   4  17       21.62        9.22      7.24 o
   2   4  17       63.83       60.56      6.06 o
   3   4  17       64.19       67.93      7.37 o
   4   4  17        5.01       -2.76      4.08 o
   5   4  17       77.79       58.19      6.85 o
  -1   5  17       80.52       82.81      7.50 o
   0   5  17       44.38       49.76      5.40 o
   1   5  17       15.12       17.38      5.66 o
   2   5  17       17.09       13.69      6.58 o
   3   5  17       19.04       13.69      3.95 o
   4   5  17       12.17        7.64      6.98 o
   5   5  17        5.81       -0.79      9.48 o
   0   6  17       16.66       18.96      5.00 o
   1   6  17        7.78        6.71      3.95 o
   2   6  17        0.09       -4.61      4.61 o
   3   6  17        2.23       -5.00      8.16 o
   4   6  17        0.39       -5.92      5.92 o
   0  -2  18       33.19       22.09      7.57 o
   1  -2  18       40.47       36.72      5.45 o
   2  -2  18        2.43       -1.84     10.14 o
   3  -2  18        1.13       -2.90      6.06 o
  -1  -1  18        0.26        5.11      6.99 o
   0  -1  18        2.40        6.82      7.34 o
   1  -1  18       26.00       17.64      7.64 o
   2  -1  18       53.29       51.47      7.64 o
   4  -1  18        1.66       -0.79      5.79 o
  -1   0  18        2.83        6.06      6.71 o
   0   0  18       12.84       12.37      8.43 o
   1   0  18       23.52       17.77      6.98 o
   2   0  18        0.27       -5.53      8.56 o
   3   0  18        9.06       11.06      7.37 o
   4   0  18       20.91       19.09     10.14 o
  -1   1  18       36.23       41.21      9.08 o
   0   1  18        0.09       -5.40      8.43 o
   1   1  18        3.39        2.11      6.19 o
   2   1  18        5.08       22.38      9.61 o
   3   1  18      129.93      121.12     11.72 o
   4   1  18       12.38       18.43      5.79 o
  -1   2  18        4.00       -3.42      9.35 o
   0   2  18       14.38       24.09      9.22 o
   1   2  18       34.24       32.12      6.58 o
   2   2  18       62.25       64.90      8.43 o
   3   2  18       96.51      102.95      9.48 o
   4   2  18       26.24       18.69      8.56 o
   0   3  18      428.30      421.67     23.83 o
   1   3  18       31.84       48.05      9.08 o
   2   3  18       16.42       23.43      7.77 o
   3   3  18        0.16       -5.13      5.13 o
   4   3  18        6.55        1.32      7.24 o
   1   4  18       34.88       17.38      5.79 o
   2   4  18       17.39       10.80      5.53 o
   3   4  18        4.39        7.11      6.19 o
 
